# Supplementary material for: From farm to flask: stable genotypes and shifting microbiomes in the ecological dynamics of Balantioides coli from a One Health perspective
Source: Parasit Vectors. 2026 Jul 7;19:289. doi: 10.1186/s13071-026-07513-y (PMC13366902; doi:10.1186/s13071-026-07513-y)
Supplement: Supplementary file 1 — Additional file 1. Table S1 Fecal samples and cultured isolates by municipality and farm for sequencing analyses in southeastern Brazil. A–O correspond to the pig farms included in the study. Values are expressed as the number of fecal samples and corresponding cultured isolates analyzed [file 13071_2026_7513_MOESM1_ESM.xlsx]

## Sheet: Additional file 1  Table S1
		City (Farm ID)	No. of pig farms	Sanger sequencing (feces/cultures)*	Next-generation sequencing (NGS) (feces/cultures)*
		Maricá (A–B)	2	2/2	2/2
		Cachoeiras de Macacu (C–D)	2	2/2	2/2
		Silva Jardim (E)	1	2/2	1/1
		Rio Bonito (F–G)	2	2/2	2/2
		Itaboraí (H)	1	2/2	1/1
		Saquarema (I)	1	2/2	1/1
		Casimiro de Abreu (J)	1	2/2	1/1
		Tanguá (K)	1	2/2	1/1
		Pinheiral (L)	1	2/2	1/1
		Nova Friburgo (M)	1	9/9	1/1
		Rio Pomba (N)	1	7/7	1/1
		Barbacena (O)	1	5/5	1/1
