# Supplementary material for: From farm to flask: stable genotypes and shifting microbiomes in the ecological dynamics of Balantioides coli from a One Health perspective
Source: Parasit Vectors. 2026 Jul 7;19:289. doi: 10.1186/s13071-026-07513-y (PMC13366902; doi:10.1186/s13071-026-07513-y)
Supplement: Supplementary file 2 — Additional file 2. Table S2. Distance matrix showing the estimated values of evolutionary divergence between sequences, expressed as the number of base substitutions per site. Values represent pairwise genetic distances among sequences. Sequence identifiers correspond to sample IDs [file 13071_2026_7513_MOESM2_ESM.xlsx]

## Sheet: MatrixOutput
	LC899038.1_(L.1)_C	LC899042.1_(A)_C	LC899043.1_(A)_F	LC899048.1_(D)_C	LC899049.1_(D)_F	LC899052.1_(E.2)_C	LC899054.1_(F)_C	LC899060.1_(H.2)_C	LC899064.1_(I.2)_C	LC899066.1_(M.1)_C	LC899067.1_(M.1)_F	LC899068.1_(M.2)_C	LC899069.1_(M.2)_F	LC899071.1_(M.3)_C	LC899072.1_(M.3)_F	LC899075.1_(M.4)_C	LC899077.1_(M.5)_C	LC899079.1_(M.6)_C	LC899081.1_(M.7)_C	LC899083.1_(M.8)_C	LC899084.1_(M.8)_F	LC899085.1_(J.1)_C	LC899087.1_(J.2)_C	LC899089.1_(K)_C	LC899090.1_(K)_F	LC899104.1_(N.7)_C	LC899105.1_(N.7)_F	LC899110.1_(O.2)_C	LC899112.1_(O.3)_C	LC899115.1_(O.4)_F	LC899116.1_(O.5)_C	LC899117.1_(O.5)_F	LC899092.1_(N.1)_C	LC899100.1_(N.5)_C	LC899101.1_(N.5)_F	LC899102.1_(N.6)_C	LC899103.1_(N.6)_F	LC899044.1_(B)_C	LC899045.1_(B)_F	LC899053.1_(E.2)_F	LC899056.1_(G)_C	LC899057.1_(G)_F	LC899058.1_(H.1)_C	LC899062.1_(I.1)_C	LC899063.1_(I.1)_F	LC899065.1_(I.2)_F	LC899086.1_(J.1)_F	LC899088.1_(J.2)_F	LC899098.1_(N.4)_C
LC899038.1_(L.1)_C
LC899042.1_(A)_C	0
LC899043.1_(A)_F	0	0
LC899048.1_(D)_C	0	0	0
LC899049.1_(D)_F	0	0	0	0
LC899052.1_(E.2)_C	0	0	0	0	0
LC899054.1_(F)_C	0	0	0	0	0	0
LC899060.1_(H.2)_C	0	0	0	0	0	0	0
LC899064.1_(I.2)_C	0	0	0	0	0	0	0	0
LC899066.1_(M.1)_C	0	0	0	0	0	0	0	0	0
LC899067.1_(M.1)_F	0	0	0	0	0	0	0	0	0	0
LC899068.1_(M.2)_C	0	0	0	0	0	0	0	0	0	0	0
LC899069.1_(M.2)_F	0	0	0	0	0	0	0	0	0	0	0	0
LC899071.1_(M.3)_C	0	0	0	0	0	0	0	0	0	0	0	0	0
LC899072.1_(M.3)_F	0	0	0	0	0	0	0	0	0	0	0	0	0	0
LC899075.1_(M.4)_C	0	0	0	0	0	0	0	0	0	0	0	0	0	0	0
LC899077.1_(M.5)_C	0	0	0	0	0	0	0	0	0	0	0	0	0	0	0	0
LC899079.1_(M.6)_C	0	0	0	0	0	0	0	0	0	0	0	0	0	0	0	0	0
LC899081.1_(M.7)_C	0	0	0	0	0	0	0	0	0	0	0	0	0	0	0	0	0	0
LC899083.1_(M.8)_C	0	0	0	0	0	0	0	0	0	0	0	0	0	0	0	0	0	0	0
LC899084.1_(M.8)_F	0	0	0	0	0	0	0	0	0	0	0	0	0	0	0	0	0	0	0	0
LC899085.1_(J.1)_C	0	0	0	0	0	0	0	0	0	0	0	0	0	0	0	0	0	0	0	0	0
LC899087.1_(J.2)_C	0	0	0	0	0	0	0	0	0	0	0	0	0	0	0	0	0	0	0	0	0	0
LC899089.1_(K)_C	0	0	0	0	0	0	0	0	0	0	0	0	0	0	0	0	0	0	0	0	0	0	0
LC899090.1_(K)_F	0	0	0	0	0	0	0	0	0	0	0	0	0	0	0	0	0	0	0	0	0	0	0	0
LC899104.1_(N.7)_C	0	0	0	0	0	0	0	0	0	0	0	0	0	0	0	0	0	0	0	0	0	0	0	0	0
LC899105.1_(N.7)_F	0	0	0	0	0	0	0	0	0	0	0	0	0	0	0	0	0	0	0	0	0	0	0	0	0	0
LC899110.1_(O.2)_C	0	0	0	0	0	0	0	0	0	0	0	0	0	0	0	0	0	0	0	0	0	0	0	0	0	0	0
LC899112.1_(O.3)_C	0.00280406	0.00280406	0.00280406	0.00280406	0.00280406	0.00280406	0.00280406	0.00280406	0.00280406	0.00280406	0.00280406	0.00280406	0.00280406	0.00280406	0.00280406	0.00280406	0.00280406	0.00280406	0.00280406	0.00280406	0.00280406	0.00280406	0.00280406	0.00280406	0.00280406	0.00280406	0.00280406	0.00280406
LC899115.1_(O.4)_F	0.00280406	0.00280406	0.00280406	0.00280406	0.00280406	0.00280406	0.00280406	0.00280406	0.00280406	0.00280406	0.00280406	0.00280406	0.00280406	0.00280406	0.00280406	0.00280406	0.00280406	0.00280406	0.00280406	0.00280406	0.00280406	0.00280406	0.00280406	0.00280406	0.00280406	0.00280406	0.00280406	0.00280406	0
LC899116.1_(O.5)_C	0.00280406	0.00280406	0.00280406	0.00280406	0.00280406	0.00280406	0.00280406	0.00280406	0.00280406	0.00280406	0.00280406	0.00280406	0.00280406	0.00280406	0.00280406	0.00280406	0.00280406	0.00280406	0.00280406	0.00280406	0.00280406	0.00280406	0.00280406	0.00280406	0.00280406	0.00280406	0.00280406	0.00280406	0	0
LC899117.1_(O.5)_F	0.00280406	0.00280406	0.00280406	0.00280406	0.00280406	0.00280406	0.00280406	0.00280406	0.00280406	0.00280406	0.00280406	0.00280406	0.00280406	0.00280406	0.00280406	0.00280406	0.00280406	0.00280406	0.00280406	0.00280406	0.00280406	0.00280406	0.00280406	0.00280406	0.00280406	0.00280406	0.00280406	0.00280406	0	0	0
LC899092.1_(N.1)_C	0.00561372	0.00561372	0.00561372	0.00561372	0.00561372	0.00561372	0.00561372	0.00561372	0.00561372	0.00561372	0.00561372	0.00561372	0.00561372	0.00561372	0.00561372	0.00561372	0.00561372	0.00561372	0.00561372	0.00561372	0.00561372	0.00561372	0.00561372	0.00561372	0.00561372	0.00561372	0.00561372	0.00561372	0.00280406	0.00280406	0.00280406	0.00280406
LC899100.1_(N.5)_C	0.00561372	0.00561372	0.00561372	0.00561372	0.00561372	0.00561372	0.00561372	0.00561372	0.00561372	0.00561372	0.00561372	0.00561372	0.00561372	0.00561372	0.00561372	0.00561372	0.00561372	0.00561372	0.00561372	0.00561372	0.00561372	0.00561372	0.00561372	0.00561372	0.00561372	0.00561372	0.00561372	0.00561372	0.00280406	0.00280406	0.00280406	0.00280406	0
LC899101.1_(N.5)_F	0.00561372	0.00561372	0.00561372	0.00561372	0.00561372	0.00561372	0.00561372	0.00561372	0.00561372	0.00561372	0.00561372	0.00561372	0.00561372	0.00561372	0.00561372	0.00561372	0.00561372	0.00561372	0.00561372	0.00561372	0.00561372	0.00561372	0.00561372	0.00561372	0.00561372	0.00561372	0.00561372	0.00561372	0.00280406	0.00280406	0.00280406	0.00280406	0	0
LC899102.1_(N.6)_C	0.00561372	0.00561372	0.00561372	0.00561372	0.00561372	0.00561372	0.00561372	0.00561372	0.00561372	0.00561372	0.00561372	0.00561372	0.00561372	0.00561372	0.00561372	0.00561372	0.00561372	0.00561372	0.00561372	0.00561372	0.00561372	0.00561372	0.00561372	0.00561372	0.00561372	0.00561372	0.00561372	0.00561372	0.00280406	0.00280406	0.00280406	0.00280406	0	0	0
LC899103.1_(N.6)_F	0.00561372	0.00561372	0.00561372	0.00561372	0.00561372	0.00561372	0.00561372	0.00561372	0.00561372	0.00561372	0.00561372	0.00561372	0.00561372	0.00561372	0.00561372	0.00561372	0.00561372	0.00561372	0.00561372	0.00561372	0.00561372	0.00561372	0.00561372	0.00561372	0.00561372	0.00561372	0.00561372	0.00561372	0.00280406	0.00280406	0.00280406	0.00280406	0	0	0	0
LC899044.1_(B)_C	0.00281043	0.00281043	0.00281043	0.00281043	0.00281043	0.00281043	0.00281043	0.00281043	0.00281043	0.00281043	0.00281043	0.00281043	0.00281043	0.00281043	0.00281043	0.00281043	0.00281043	0.00281043	0.00281043	0.00281043	0.00281043	0.00281043	0.00281043	0.00281043	0.00281043	0.00281043	0.00281043	0.00281043	0.00281043	0.00281043	0.00281043	0.00281043	0.0056265	0.0056265	0.0056265	0.0056265	0.0056265
LC899045.1_(B)_F	0.00281043	0.00281043	0.00281043	0.00281043	0.00281043	0.00281043	0.00281043	0.00281043	0.00281043	0.00281043	0.00281043	0.00281043	0.00281043	0.00281043	0.00281043	0.00281043	0.00281043	0.00281043	0.00281043	0.00281043	0.00281043	0.00281043	0.00281043	0.00281043	0.00281043	0.00281043	0.00281043	0.00281043	0.00281043	0.00281043	0.00281043	0.00281043	0.0056265	0.0056265	0.0056265	0.0056265	0.0056265	0
LC899053.1_(E.2)_F	0.00281043	0.00281043	0.00281043	0.00281043	0.00281043	0.00281043	0.00281043	0.00281043	0.00281043	0.00281043	0.00281043	0.00281043	0.00281043	0.00281043	0.00281043	0.00281043	0.00281043	0.00281043	0.00281043	0.00281043	0.00281043	0.00281043	0.00281043	0.00281043	0.00281043	0.00281043	0.00281043	0.00281043	0.00281043	0.00281043	0.00281043	0.00281043	0.0056265	0.0056265	0.0056265	0.0056265	0.0056265	0	0
LC899056.1_(G)_C	0.00281043	0.00281043	0.00281043	0.00281043	0.00281043	0.00281043	0.00281043	0.00281043	0.00281043	0.00281043	0.00281043	0.00281043	0.00281043	0.00281043	0.00281043	0.00281043	0.00281043	0.00281043	0.00281043	0.00281043	0.00281043	0.00281043	0.00281043	0.00281043	0.00281043	0.00281043	0.00281043	0.00281043	0.00281043	0.00281043	0.00281043	0.00281043	0.0056265	0.0056265	0.0056265	0.0056265	0.0056265	0	0	0
LC899057.1_(G)_F	0.00281043	0.00281043	0.00281043	0.00281043	0.00281043	0.00281043	0.00281043	0.00281043	0.00281043	0.00281043	0.00281043	0.00281043	0.00281043	0.00281043	0.00281043	0.00281043	0.00281043	0.00281043	0.00281043	0.00281043	0.00281043	0.00281043	0.00281043	0.00281043	0.00281043	0.00281043	0.00281043	0.00281043	0.00281043	0.00281043	0.00281043	0.00281043	0.0056265	0.0056265	0.0056265	0.0056265	0.0056265	0	0	0	0
LC899058.1_(H.1)_C	0.00281043	0.00281043	0.00281043	0.00281043	0.00281043	0.00281043	0.00281043	0.00281043	0.00281043	0.00281043	0.00281043	0.00281043	0.00281043	0.00281043	0.00281043	0.00281043	0.00281043	0.00281043	0.00281043	0.00281043	0.00281043	0.00281043	0.00281043	0.00281043	0.00281043	0.00281043	0.00281043	0.00281043	0.00281043	0.00281043	0.00281043	0.00281043	0.0056265	0.0056265	0.0056265	0.0056265	0.0056265	0	0	0	0	0
LC899062.1_(I.1)_C	0.00281043	0.00281043	0.00281043	0.00281043	0.00281043	0.00281043	0.00281043	0.00281043	0.00281043	0.00281043	0.00281043	0.00281043	0.00281043	0.00281043	0.00281043	0.00281043	0.00281043	0.00281043	0.00281043	0.00281043	0.00281043	0.00281043	0.00281043	0.00281043	0.00281043	0.00281043	0.00281043	0.00281043	0.00281043	0.00281043	0.00281043	0.00281043	0.0056265	0.0056265	0.0056265	0.0056265	0.0056265	0	0	0	0	0	0
LC899063.1_(I.1)_F	0.00281043	0.00281043	0.00281043	0.00281043	0.00281043	0.00281043	0.00281043	0.00281043	0.00281043	0.00281043	0.00281043	0.00281043	0.00281043	0.00281043	0.00281043	0.00281043	0.00281043	0.00281043	0.00281043	0.00281043	0.00281043	0.00281043	0.00281043	0.00281043	0.00281043	0.00281043	0.00281043	0.00281043	0.00281043	0.00281043	0.00281043	0.00281043	0.0056265	0.0056265	0.0056265	0.0056265	0.0056265	0	0	0	0	0	0	0
LC899065.1_(I.2)_F	0.00281043	0.00281043	0.00281043	0.00281043	0.00281043	0.00281043	0.00281043	0.00281043	0.00281043	0.00281043	0.00281043	0.00281043	0.00281043	0.00281043	0.00281043	0.00281043	0.00281043	0.00281043	0.00281043	0.00281043	0.00281043	0.00281043	0.00281043	0.00281043	0.00281043	0.00281043	0.00281043	0.00281043	0.00281043	0.00281043	0.00281043	0.00281043	0.0056265	0.0056265	0.0056265	0.0056265	0.0056265	0	0	0	0	0	0	0	0
LC899086.1_(J.1)_F	0.00281043	0.00281043	0.00281043	0.00281043	0.00281043	0.00281043	0.00281043	0.00281043	0.00281043	0.00281043	0.00281043	0.00281043	0.00281043	0.00281043	0.00281043	0.00281043	0.00281043	0.00281043	0.00281043	0.00281043	0.00281043	0.00281043	0.00281043	0.00281043	0.00281043	0.00281043	0.00281043	0.00281043	0.00281043	0.00281043	0.00281043	0.00281043	0.0056265	0.0056265	0.0056265	0.0056265	0.0056265	0	0	0	0	0	0	0	0	0
LC899088.1_(J.2)_F	0.00281043	0.00281043	0.00281043	0.00281043	0.00281043	0.00281043	0.00281043	0.00281043	0.00281043	0.00281043	0.00281043	0.00281043	0.00281043	0.00281043	0.00281043	0.00281043	0.00281043	0.00281043	0.00281043	0.00281043	0.00281043	0.00281043	0.00281043	0.00281043	0.00281043	0.00281043	0.00281043	0.00281043	0.00281043	0.00281043	0.00281043	0.00281043	0.0056265	0.0056265	0.0056265	0.0056265	0.0056265	0	0	0	0	0	0	0	0	0	0
LC899098.1_(N.4)_C	0.00281043	0.00281043	0.00281043	0.00281043	0.00281043	0.00281043	0.00281043	0.00281043	0.00281043	0.00281043	0.00281043	0.00281043	0.00281043	0.00281043	0.00281043	0.00281043	0.00281043	0.00281043	0.00281043	0.00281043	0.00281043	0.00281043	0.00281043	0.00281043	0.00281043	0.00281043	0.00281043	0.00281043	0.00281043	0.00281043	0.00281043	0.00281043	0.0056265	0.0056265	0.0056265	0.0056265	0.0056265	0	0	0	0	0	0	0	0	0	0	0
LC899099.1_(N.4)_F	0.00281043	0.00281043	0.00281043	0.00281043	0.00281043	0.00281043	0.00281043	0.00281043	0.00281043	0.00281043	0.00281043	0.00281043	0.00281043	0.00281043	0.00281043	0.00281043	0.00281043	0.00281043	0.00281043	0.00281043	0.00281043	0.00281043	0.00281043	0.00281043	0.00281043	0.00281043	0.00281043	0.00281043	0.00281043	0.00281043	0.00281043	0.00281043	0.0056265	0.0056265	0.0056265	0.0056265	0.0056265	0	0	0	0	0	0	0	0	0	0	0	0
LC899108.1_(O.1)_C	0.00281043	0.00281043	0.00281043	0.00281043	0.00281043	0.00281043	0.00281043	0.00281043	0.00281043	0.00281043	0.00281043	0.00281043	0.00281043	0.00281043	0.00281043	0.00281043	0.00281043	0.00281043	0.00281043	0.00281043	0.00281043	0.00281043	0.00281043	0.00281043	0.00281043	0.00281043	0.00281043	0.00281043	0.00281043	0.00281043	0.00281043	0.00281043	0.0056265	0.0056265	0.0056265	0.0056265	0.0056265	0	0	0	0	0	0	0	0	0	0	0	0
LC899113.1_(O.3)_F	0.00281043	0.00281043	0.00281043	0.00281043	0.00281043	0.00281043	0.00281043	0.00281043	0.00281043	0.00281043	0.00281043	0.00281043	0.00281043	0.00281043	0.00281043	0.00281043	0.00281043	0.00281043	0.00281043	0.00281043	0.00281043	0.00281043	0.00281043	0.00281043	0.00281043	0.00281043	0.00281043	0.00281043	0.00281043	0.00281043	0.00281043	0.00281043	0.0056265	0.0056265	0.0056265	0.0056265	0.0056265	0	0	0	0	0	0	0	0	0	0	0	0
LC899061.1_(H.2)_F	0.0056265	0.0056265	0.0056265	0.0056265	0.0056265	0.0056265	0.0056265	0.0056265	0.0056265	0.0056265	0.0056265	0.0056265	0.0056265	0.0056265	0.0056265	0.0056265	0.0056265	0.0056265	0.0056265	0.0056265	0.0056265	0.0056265	0.0056265	0.0056265	0.0056265	0.0056265	0.0056265	0.0056265	0.0056265	0.0056265	0.0056265	0.0056265	0.00281043	0.00281043	0.00281043	0.00281043	0.00281043	0.00280406	0.00280406	0.00280406	0.00280406	0.00280406	0.00280406	0.00280406	0.00280406	0.00280406	0.00280406	0.00280406	0.00280406
LC899114.1_(O.4)_C	0.0056265	0.0056265	0.0056265	0.0056265	0.0056265	0.0056265	0.0056265	0.0056265	0.0056265	0.0056265	0.0056265	0.0056265	0.0056265	0.0056265	0.0056265	0.0056265	0.0056265	0.0056265	0.0056265	0.0056265	0.0056265	0.0056265	0.0056265	0.0056265	0.0056265	0.0056265	0.0056265	0.0056265	0.0056265	0.0056265	0.0056265	0.0056265	0.00281043	0.00281043	0.00281043	0.00281043	0.00281043	0.00280406	0.00280406	0.00280406	0.00280406	0.00280406	0.00280406	0.00280406	0.00280406	0.00280406	0.00280406	0.00280406	0.00280406
LC899041.1_(L.2)_F	0.0056265	0.0056265	0.0056265	0.0056265	0.0056265	0.0056265	0.0056265	0.0056265	0.0056265	0.0056265	0.0056265	0.0056265	0.0056265	0.0056265	0.0056265	0.0056265	0.0056265	0.0056265	0.0056265	0.0056265	0.0056265	0.0056265	0.0056265	0.0056265	0.0056265	0.0056265	0.0056265	0.0056265	0.00281043	0.00281043	0.00281043	0.00281043	0.00281043	0.00281043	0.00281043	0.00281043	0.00281043	0.00563933	0.00563933	0.00563933	0.00563933	0.00563933	0.00563933	0.00563933	0.00563933	0.00563933	0.00563933	0.00563933	0.00563933
LC899051.1_(E.1)_F	0.00563933	0.00563933	0.00563933	0.00563933	0.00563933	0.00563933	0.00563933	0.00563933	0.00563933	0.00563933	0.00563933	0.00563933	0.00563933	0.00563933	0.00563933	0.00563933	0.00563933	0.00563933	0.00563933	0.00563933	0.00563933	0.00563933	0.00563933	0.00563933	0.00563933	0.00563933	0.00563933	0.00563933	0.00563933	0.00563933	0.00563933	0.00563933	0.00563933	0.00563933	0.00563933	0.00563933	0.00563933	0.00281043	0.00281043	0.00281043	0.00281043	0.00281043	0.00281043	0.00281043	0.00281043	0.00281043	0.00281043	0.00281043	0.00281043
LC899059.1_(H.1)_F	0.00846749	0.00846749	0.00846749	0.00846749	0.00846749	0.00846749	0.00846749	0.00846749	0.00846749	0.00846749	0.00846749	0.00846749	0.00846749	0.00846749	0.00846749	0.00846749	0.00846749	0.00846749	0.00846749	0.00846749	0.00846749	0.00846749	0.00846749	0.00846749	0.00846749	0.00846749	0.00846749	0.00846749	0.00846749	0.00846749	0.00846749	0.00846749	0.00563933	0.00563933	0.00563933	0.00563933	0.00563933	0.0056265	0.0056265	0.0056265	0.0056265	0.0056265	0.0056265	0.0056265	0.0056265	0.0056265	0.0056265	0.0056265	0.0056265
LC899111.1_(O.2)_F	0.0115028	0.0115028	0.0115028	0.0115028	0.0115028	0.0115028	0.0115028	0.0115028	0.0115028	0.0115028	0.0115028	0.0115028	0.0115028	0.0115028	0.0115028	0.0115028	0.0115028	0.0115028	0.0115028	0.0115028	0.0115028	0.0115028	0.0115028	0.0115028	0.0115028	0.0115028	0.0115028	0.0115028	0.0115028	0.0115028	0.0115028	0.0115028	0.0143924	0.0143924	0.0143924	0.0143924	0.0143924	0.00859881	0.00859881	0.00859881	0.00859881	0.00859881	0.00859881	0.00859881	0.00859881	0.00859881	0.00859881	0.00859881	0.00859881
LC899109.1_(O.1)_F	0.00281835	0.00281835	0.00281835	0.00281835	0.00281835	0.00281835	0.00281835	0.00281835	0.00281835	0.00281835	0.00281835	0.00281835	0.00281835	0.00281835	0.00281835	0.00281835	0.00281835	0.00281835	0.00281835	0.00281835	0.00281835	0.00281835	0.00281835	0.00281835	0.00281835	0.00281835	0.00281835	0.00281835	0.00281835	0.00281835	0.00281835	0.00281835	0.00564237	0.00564237	0.00564237	0.00564237	0.00564237	0	0	0	0	0	0	0	0	0	0	0	0
LC899050.1_(E.1)_C	0.00281835	0.00281835	0.00281835	0.00281835	0.00281835	0.00281835	0.00281835	0.00281835	0.00281835	0.00281835	0.00281835	0.00281835	0.00281835	0.00281835	0.00281835	0.00281835	0.00281835	0.00281835	0.00281835	0.00281835	0.00281835	0.00281835	0.00281835	0.00281835	0.00281835	0.00281835	0.00281835	0.00281835	0.00564237	0.00564237	0.00564237	0.00564237	0.00847203	0.00847203	0.00847203	0.00847203	0.00847203	0.00565528	0.00565528	0.00565528	0.00565528	0.00565528	0.00565528	0.00565528	0.00565528	0.00565528	0.00565528	0.00565528	0.00565528
LC899082.1_(M.7)_F	0	0	0	0	0	0	0	0	0	0	0	0	0	0	0	0	0	0	0	0	0	0	0	0	0	0	0	0	0.00305225	0.00305225	0.00305225	0.00305225	0.00611113	0.00611113	0.00611113	0.00611113	0.00611113	0.0030598	0.0030598	0.0030598	0.0030598	0.0030598	0.0030598	0.0030598	0.0030598	0.0030598	0.0030598	0.0030598	0.0030598
LC899039.1_(L.1)_F	0.0694822	0.0694822	0.0694822	0.0694822	0.0694822	0.0694822	0.0694822	0.0694822	0.0694822	0.0694822	0.0694822	0.0694822	0.0694822	0.0694822	0.0694822	0.0694822	0.0694822	0.0694822	0.0694822	0.0694822	0.0694822	0.0694822	0.0694822	0.0694822	0.0694822	0.0694822	0.0694822	0.0694822	0.0694822	0.0694822	0.0694822	0.0694822	0.0694822	0.0694822	0.0694822	0.0694822	0.0694822	0.0662332	0.0662332	0.0662332	0.0662332	0.0662332	0.0662332	0.0662332	0.0662332	0.0662332	0.0662332	0.0662332	0.0662332
LC899040.1_(L.2)_C	0.0660348	0.0660348	0.0660348	0.0660348	0.0660348	0.0660348	0.0660348	0.0660348	0.0660348	0.0660348	0.0660348	0.0660348	0.0660348	0.0660348	0.0660348	0.0660348	0.0660348	0.0660348	0.0660348	0.0660348	0.0660348	0.0660348	0.0660348	0.0660348	0.0660348	0.0660348	0.0660348	0.0660348	0.0629738	0.0629738	0.0629738	0.0629738	0.0629738	0.0629738	0.0629738	0.0629738	0.0629738	0.0661988	0.0661988	0.0661988	0.0661988	0.0661988	0.0661988	0.0661988	0.0661988	0.0661988	0.0661988	0.0661988	0.0661988
LC899046.1_(C)_C	0.0734038	0.0734038	0.0734038	0.0734038	0.0734038	0.0734038	0.0734038	0.0734038	0.0734038	0.0734038	0.0734038	0.0734038	0.0734038	0.0734038	0.0734038	0.0734038	0.0734038	0.0734038	0.0734038	0.0734038	0.0734038	0.0734038	0.0734038	0.0734038	0.0734038	0.0734038	0.0734038	0.0734038	0.0702795	0.0702795	0.0702795	0.0702795	0.0702795	0.0702795	0.0702795	0.0702795	0.0702795	0.0735899	0.0735899	0.0735899	0.0735899	0.0735899	0.0735899	0.0735899	0.0735899	0.0735899	0.0735899	0.0735899	0.0735899
LC899047.1_(C)_F	0.0734038	0.0734038	0.0734038	0.0734038	0.0734038	0.0734038	0.0734038	0.0734038	0.0734038	0.0734038	0.0734038	0.0734038	0.0734038	0.0734038	0.0734038	0.0734038	0.0734038	0.0734038	0.0734038	0.0734038	0.0734038	0.0734038	0.0734038	0.0734038	0.0734038	0.0734038	0.0734038	0.0734038	0.0702795	0.0702795	0.0702795	0.0702795	0.0702795	0.0702795	0.0702795	0.0702795	0.0702795	0.0735899	0.0735899	0.0735899	0.0735899	0.0735899	0.0735899	0.0735899	0.0735899	0.0735899	0.0735899	0.0735899	0.0735899
LC899078.1_(M.5)_F	0.0756669	0.0756669	0.0756669	0.0756669	0.0756669	0.0756669	0.0756669	0.0756669	0.0756669	0.0756669	0.0756669	0.0756669	0.0756669	0.0756669	0.0756669	0.0756669	0.0756669	0.0756669	0.0756669	0.0756669	0.0756669	0.0756669	0.0756669	0.0756669	0.0756669	0.0756669	0.0756669	0.0756669	0.0725717	0.0725717	0.0725717	0.0725717	0.0725717	0.0725717	0.0725717	0.0725717	0.0725717	0.075857	0.075857	0.075857	0.075857	0.075857	0.075857	0.075857	0.075857	0.075857	0.075857	0.075857	0.075857
LC899080.1_(M.6)_F	0.0756669	0.0756669	0.0756669	0.0756669	0.0756669	0.0756669	0.0756669	0.0756669	0.0756669	0.0756669	0.0756669	0.0756669	0.0756669	0.0756669	0.0756669	0.0756669	0.0756669	0.0756669	0.0756669	0.0756669	0.0756669	0.0756669	0.0756669	0.0756669	0.0756669	0.0756669	0.0756669	0.0756669	0.0725717	0.0725717	0.0725717	0.0725717	0.0725717	0.0725717	0.0725717	0.0725717	0.0725717	0.075857	0.075857	0.075857	0.075857	0.075857	0.075857	0.075857	0.075857	0.075857	0.075857	0.075857	0.075857
LC899096.1_(N.3)_C	0.0756669	0.0756669	0.0756669	0.0756669	0.0756669	0.0756669	0.0756669	0.0756669	0.0756669	0.0756669	0.0756669	0.0756669	0.0756669	0.0756669	0.0756669	0.0756669	0.0756669	0.0756669	0.0756669	0.0756669	0.0756669	0.0756669	0.0756669	0.0756669	0.0756669	0.0756669	0.0756669	0.0756669	0.0725717	0.0725717	0.0725717	0.0725717	0.0725717	0.0725717	0.0725717	0.0725717	0.0725717	0.075857	0.075857	0.075857	0.075857	0.075857	0.075857	0.075857	0.075857	0.075857	0.075857	0.075857	0.075857
LC899097.1_(N.3)_F	0.0756669	0.0756669	0.0756669	0.0756669	0.0756669	0.0756669	0.0756669	0.0756669	0.0756669	0.0756669	0.0756669	0.0756669	0.0756669	0.0756669	0.0756669	0.0756669	0.0756669	0.0756669	0.0756669	0.0756669	0.0756669	0.0756669	0.0756669	0.0756669	0.0756669	0.0756669	0.0756669	0.0756669	0.0725717	0.0725717	0.0725717	0.0725717	0.0725717	0.0725717	0.0725717	0.0725717	0.0725717	0.075857	0.075857	0.075857	0.075857	0.075857	0.075857	0.075857	0.075857	0.075857	0.075857	0.075857	0.075857
LC899094.1_(N.2)_C	0.0794674	0.0794674	0.0794674	0.0794674	0.0794674	0.0794674	0.0794674	0.0794674	0.0794674	0.0794674	0.0794674	0.0794674	0.0794674	0.0794674	0.0794674	0.0794674	0.0794674	0.0794674	0.0794674	0.0794674	0.0794674	0.0794674	0.0794674	0.0794674	0.0794674	0.0794674	0.0794674	0.0794674	0.0763402	0.0763402	0.0763402	0.0763402	0.0763402	0.0763402	0.0763402	0.0763402	0.0763402	0.0796691	0.0796691	0.0796691	0.0796691	0.0796691	0.0796691	0.0796691	0.0796691	0.0796691	0.0796691	0.0796691	0.0796691
LC899095.1_(N.2)_F	0.0725717	0.0725717	0.0725717	0.0725717	0.0725717	0.0725717	0.0725717	0.0725717	0.0725717	0.0725717	0.0725717	0.0725717	0.0725717	0.0725717	0.0725717	0.0725717	0.0725717	0.0725717	0.0725717	0.0725717	0.0725717	0.0725717	0.0725717	0.0725717	0.0725717	0.0725717	0.0725717	0.0725717	0.0694822	0.0694822	0.0694822	0.0694822	0.0694822	0.0694822	0.0694822	0.0694822	0.0694822	0.0727537	0.0727537	0.0727537	0.0727537	0.0727537	0.0727537	0.0727537	0.0727537	0.0727537	0.0727537	0.0727537	0.0727537
LC899076.1_(M.4)_F	0.0754391	0.0754391	0.0754391	0.0754391	0.0754391	0.0754391	0.0754391	0.0754391	0.0754391	0.0754391	0.0754391	0.0754391	0.0754391	0.0754391	0.0754391	0.0754391	0.0754391	0.0754391	0.0754391	0.0754391	0.0754391	0.0754391	0.0754391	0.0754391	0.0754391	0.0754391	0.0754391	0.0754391	0.0754391	0.0754391	0.0754391	0.0754391	0.0754391	0.0754391	0.0754391	0.0754391	0.0754391	0.0721735	0.0721735	0.0721735	0.0721735	0.0721735	0.0721735	0.0721735	0.0721735	0.0721735	0.0721735	0.0721735	0.0721735
LC899093.1_(N.1)_F	0.0981669	0.0981669	0.0981669	0.0981669	0.0981669	0.0981669	0.0981669	0.0981669	0.0981669	0.0981669	0.0981669	0.0981669	0.0981669	0.0981669	0.0981669	0.0981669	0.0981669	0.0981669	0.0981669	0.0981669	0.0981669	0.0981669	0.0981669	0.0981669	0.0981669	0.0981669	0.0981669	0.0981669	0.0981669	0.0981669	0.0981669	0.0981669	0.0981669	0.0981669	0.0981669	0.0981669	0.0981669	0.0946647	0.0946647	0.0946647	0.0946647	0.0946647	0.0946647	0.0946647	0.0946647	0.0946647	0.0946647	0.0946647	0.0946647
LC899055.1_(F)_F	0.102236	0.102236	0.102236	0.102236	0.102236	0.102236	0.102236	0.102236	0.102236	0.102236	0.102236	0.102236	0.102236	0.102236	0.102236	0.102236	0.102236	0.102236	0.102236	0.102236	0.102236	0.102236	0.102236	0.102236	0.102236	0.102236	0.102236	0.102236	0.102236	0.102236	0.102236	0.102236	0.102236	0.102236	0.102236	0.102236	0.102236	0.0986873	0.0986873	0.0986873	0.0986873	0.0986873	0.0986873	0.0986873	0.0986873	0.0986873	0.0986873	0.0986873	0.0986873
[truncated: 25 more columns]
