# Supplementary material for: From farm to flask: stable genotypes and shifting microbiomes in the ecological dynamics of Balantioides coli from a One Health perspective
Source: Parasit Vectors. 2026 Jul 7;19:289. doi: 10.1186/s13071-026-07513-y (PMC13366902; doi:10.1186/s13071-026-07513-y)
Supplement: Supplementary file 3 — Additional file 3. Table S3 Amplicon sequence variantsdetected in fecal and in vitro culture samples, with read counts per sample. Columns represent sample IDs, and rows correspond to unique Feature IDs. Taxonomic classification is provided from domain to species level. “Confidence” indicates the taxonomic assignment score [file 13071_2026_7513_MOESM3_ESM.xlsx]

## Sheet: Tax_abund_protozoa.csv
Feature ID	119C	119F	129C	129F	157C	157F	158C	158F	181C	181F	18C	18F	257C	257F	565C	565F	717C	717F	71C	71F	745C	745F	77C	77F	82C	82F	852C	852F	927C	927F	Cultures	Feces	Domain	Supergroup	Division	Subdivision	Class	Order	Family	Genus	Species	Confidence
07f44659b9349492ec8e593ff7c36bea	0	0	0	0	0	0	0	0	0	0	0	0	0	0	1336	0	0	0	0	0	0	0	0	0	0	0	0	0	0	0	1336	0	Eukaryota	TSAR	Alveolata	Dinoflagellata	-	-	-	-	-	0.998957
154d446df42d45fefaab9256c35f73c1	453	0	0	0	0	0	0	0	0	0	0	0	0	0	686	0	0	0	0	0	0	0	0	0	0	0	0	0	0	0	1139	0	Eukaryota	TSAR	Alveolata	Dinoflagellata	Dinophyceae	-	-	-	-	1
39439f5f05b8c1538f03abe6f3531752	0	0	0	0	0	0	0	0	749	0	0	0	0	0	0	0	0	0	0	0	0	0	0	0	0	0	0	0	0	0	749	0	Eukaryota	TSAR	Alveolata	Dinoflagellata	Dinophyceae	-	-	-	-	0.956182
9c7440261ce51e80a77801d104905b03	0	0	0	0	0	0	0	0	675	0	0	0	0	0	0	0	0	0	0	0	0	0	0	0	0	0	0	0	0	0	675	0	Eukaryota	TSAR	Alveolata	Dinoflagellata	Dinophyceae	-	-	-	-	1
44382b31d4dc4926e16b498f4e7c4937	0	0	0	0	0	0	0	0	0	0	0	0	0	0	0	0	0	0	0	0	558	0	0	0	0	0	0	0	0	0	558	0	Eukaryota	TSAR	Alveolata	Dinoflagellata	Dinophyceae	-	-	-	-	1
5ec65e9170cba233dace404fd666af70	0	0	0	0	0	0	0	0	0	0	0	0	0	0	0	0	0	0	0	0	553	0	0	0	0	0	0	0	0	0	553	0	Eukaryota	TSAR	Alveolata	Dinoflagellata	Dinophyceae	-	-	-	-	0.704195
163c9722d10ff7f474477e8ee21d3736	0	0	0	0	0	0	0	0	0	0	0	0	0	0	0	0	0	0	0	0	472	0	0	0	0	0	0	0	0	0	472	0	Eukaryota	TSAR	Alveolata	Dinoflagellata	Dinophyceae	-	-	-	-	1
cd4c65b4aff0b1f8b32739c1f396d3c8	0	0	0	0	0	0	0	0	0	0	0	0	0	0	0	0	0	0	0	0	455	0	0	0	0	0	0	0	0	0	455	0	Eukaryota	TSAR	Alveolata	Dinoflagellata	Dinophyceae	-	-	-	-	1
b4c31089697bcf0e699b1a25575413d3	0	0	0	0	0	0	0	0	0	0	0	0	0	0	0	0	0	0	0	0	444	0	0	0	0	0	0	0	0	0	444	0	Eukaryota	TSAR	Alveolata	Dinoflagellata	-	-	-	-	-	0.705872
722049157a157ff738235a4f12366db8	0	0	0	0	0	0	0	0	0	0	0	0	0	0	0	0	0	0	0	0	0	0	439	0	0	0	0	0	0	0	439	0	Eukaryota	TSAR	Alveolata	Dinoflagellata	Dinophyceae	-	-	-	-	0.999835
f97d0a43eb7b0ae8cbbdc8d26fdd1e68	0	0	0	0	0	0	0	0	0	0	0	0	0	0	0	0	0	0	383	0	0	0	0	0	0	0	0	0	0	0	383	0	Eukaryota	TSAR	Stramenopiles	Gyrista	Bacillariophyceae	-	-	-	-	0.981722
cde020e5ac4381d08a559981e65f37a2	0	0	0	0	0	0	0	0	0	0	0	0	361	0	0	0	0	0	0	0	0	0	0	0	0	0	0	0	0	0	361	0	Eukaryota	TSAR	Stramenopiles	Gyrista	-	-	-	-	-	0.968917
5c01dd4995e3376f0a6fc1a1c8d441d0	0	0	0	0	0	0	0	0	0	0	0	0	0	0	0	0	0	0	337	0	0	0	0	0	0	0	0	0	0	0	337	0	Eukaryota	TSAR	Alveolata	Dinoflagellata	Dinophyceae	-	-	-	-	0.944365
3eb6aee5d50d5f5cea13e0bfbb0c76c7	0	0	0	0	302	0	0	0	0	0	0	0	0	0	0	0	0	0	0	0	0	0	0	0	0	0	0	0	0	0	302	0	Eukaryota	TSAR	Alveolata	Dinoflagellata	Dinophyceae	-	-	-	-	1
d0cfca99955068c301f0dd00edac3aa6	0	0	0	0	285	0	0	0	0	0	0	0	0	0	0	0	0	0	0	0	0	0	0	0	0	0	0	0	0	0	285	0	Eukaryota	TSAR	Alveolata	Dinoflagellata	Dinophyceae	-	-	-	-	1
68cb5b40570c4068b029fafcd723d189	258	0	0	0	0	0	0	0	0	0	0	0	0	0	0	0	0	0	0	0	0	0	0	0	0	0	0	0	0	0	258	0	Eukaryota	TSAR	Alveolata	Dinoflagellata	Dinophyceae	-	-	-	-	0.977317
36f49f33d5e77171113f37d8fd9daad5	0	0	0	0	0	0	0	0	243	0	0	0	0	0	0	0	0	0	0	0	0	0	0	0	0	0	0	0	0	0	243	0	Eukaryota	TSAR	Alveolata	Dinoflagellata	Dinophyceae	-	-	-	-	0.927469
b7cb403c50d15783ffec8306465f980b	0	0	0	0	0	0	0	0	0	0	0	0	0	0	0	0	0	0	0	0	215	0	0	0	0	0	0	0	0	0	215	0	Eukaryota	TSAR	Alveolata	Dinoflagellata	Dinophyceae	-	-	-	-	0.728891
a2573b03d381ff9c900d099dbc2db48c	171	0	0	0	0	0	0	0	0	0	0	0	0	0	0	0	0	0	0	0	0	0	0	0	0	0	0	0	0	0	171	0	Eukaryota	TSAR	Alveolata	Dinoflagellata	Dinophyceae	-	-	-	-	0.994074
a52196ae2db82d5f270103453bc3a2ac	0	0	0	0	0	0	0	0	0	0	0	0	0	0	0	0	0	0	0	0	0	16	0	0	0	0	154	0	0	0	154	16	Eukaryota	TSAR	Alveolata	Dinoflagellata	Dinophyceae	Gymnodiniales	-	-	-	0.948987
ce27dd33a9b3423b6379a13bf025dceb	158	0	0	0	0	0	0	0	0	0	0	0	0	0	0	0	0	0	0	0	0	0	0	0	0	0	0	0	0	0	158	0	Eukaryota	TSAR	Rhizaria	Radiolaria	Polycystinea	Nassellaria	-	-	-	1
bae9ac7ba102e0e64eb5758facc9a12c	0	0	0	0	0	0	0	0	0	0	0	0	0	149	0	0	0	0	0	0	0	0	0	0	0	0	0	0	0	0	0	149	Eukaryota	TSAR	Stramenopiles	Gyrista	Chrysophyceae	Ochromonadales	-	-	-	0.988923
0cc57ac462d609ce6c421cfdbfaef4a1	0	0	0	0	0	0	0	0	0	0	0	0	0	0	0	0	0	0	0	0	0	0	147	0	0	0	0	0	0	0	147	0	Eukaryota	TSAR	Alveolata	Dinoflagellata	Dinophyceae	-	-	-	-	0.996164
a60d7103b957ab0f9b0396b083cf6514	0	0	0	0	0	0	0	0	0	0	0	0	0	0	0	0	129	0	0	0	0	0	0	0	0	0	0	0	0	0	129	0	Eukaryota	TSAR	Alveolata	Dinoflagellata	Dinophyceae	-	-	-	-	0.99985
3fa32cdce9ea801e6c210045a588ec37	78	0	0	0	0	0	0	0	0	0	0	0	0	0	0	0	0	0	0	0	0	0	0	0	0	0	0	0	0	0	78	0	Eukaryota	TSAR	Alveolata	Dinoflagellata	Dinophyceae	-	-	-	-	1
470b64bc2dcbce53b7f63818646bc49b	0	0	0	0	0	0	70	0	0	0	0	0	0	0	0	0	0	0	0	0	0	0	0	0	0	0	0	0	0	0	70	0	Eukaryota	TSAR	Rhizaria	Cercozoa	-	-	-	-	-	0.748164
f8b8e9ccb8072174dc59732afd752105	0	0	0	0	0	0	0	0	0	0	0	0	0	0	0	0	0	0	0	0	0	0	0	0	0	0	0	0	0	68	0	68	Eukaryota	TSAR	Alveolata	Dinoflagellata	Dinophyceae	-	-	-	-	1
9761bb730bc386fd1369d35875aca3f5	0	0	0	0	0	0	0	0	66	0	0	0	0	0	0	0	0	0	0	0	0	0	0	0	0	0	0	0	0	0	66	0	Eukaryota	Excavata	Metamonada	Parabasalia	-	-	-	-	-	0.999998
fec1ed9ffda1d7994ba0c06551588ba1	0	0	0	0	0	0	0	0	0	0	0	0	0	0	0	0	0	0	0	0	62	0	0	0	0	0	0	0	0	0	62	0	Eukaryota	TSAR	Alveolata	Dinoflagellata	Dinophyceae	-	-	-	-	1
2ef5c17d08384f266377342d7a41e26d	60	0	0	0	0	0	0	0	0	0	0	0	0	0	0	0	0	0	0	0	0	0	0	0	0	0	0	0	0	0	60	0	Eukaryota	TSAR	Alveolata	Dinoflagellata	Dinophyceae	-	-	-	-	1
fbc359768f585e3f160353ed450a945d	0	0	0	0	0	0	57	0	0	0	0	0	0	0	0	0	0	0	0	0	0	0	0	0	0	0	0	0	0	0	57	0	Eukaryota	TSAR	Alveolata	Dinoflagellata	Dinophyceae	-	-	-	-	1
b9c5ba6f8071d01eefc3eb53b4bcaa6a	0	0	0	0	0	0	0	0	0	0	0	0	0	0	0	0	0	0	0	0	0	0	0	0	34	0	0	0	0	0	34	0	Eukaryota	TSAR	Alveolata	Dinoflagellata	Dinophyceae	Gymnodiniales	-	-	-	0.700379
0c9c9696dc5c21cebe2aa903c179e62c	0	0	0	0	0	0	0	0	0	0	0	0	0	0	0	0	0	0	0	0	0	0	0	0	0	0	0	0	34	0	34	0	Eukaryota	TSAR	Rhizaria	Radiolaria	Polycystinea	Nassellaria	-	-	-	1
f2a7279cab4dc8fd4cd0b9c07307eca1	0	0	0	0	0	0	31	0	0	0	0	0	0	0	0	0	0	0	0	0	0	0	0	0	0	0	0	0	0	0	31	0	Eukaryota	TSAR	Alveolata	Dinoflagellata	Dinophyceae	-	-	-	-	0.997616
23c65af8a2cd9ed4edf46080fd234af9	0	0	0	0	0	0	0	0	0	0	0	0	0	0	0	0	0	0	0	0	0	0	0	0	0	0	0	0	29	0	29	0	Eukaryota	TSAR	Alveolata	Dinoflagellata	Dinophyceae	-	-	-	-	1
97fa0fc49443855aa37503f365f98a7e	0	0	0	0	0	0	0	24	0	0	0	0	0	0	0	0	0	0	0	0	0	0	0	0	0	0	0	0	0	0	0	24	Eukaryota	TSAR	Alveolata	Dinoflagellata	Syndiniales	Dino-Group-II	-	-	-	0.999988
11364bc03b46c067af81b2ca0e694568	0	0	0	0	0	0	0	0	0	0	0	0	0	0	0	0	0	0	0	0	0	0	0	0	18	0	0	0	0	0	18	0	Eukaryota	TSAR	Alveolata	Dinoflagellata	Dinophyceae	-	-	-	-	0.999999
dc233ea1ebb7613f087a38d7a7d67d1a	0	0	0	0	0	0	0	17	0	0	0	0	0	0	0	0	0	0	0	0	0	0	0	0	0	0	0	0	0	0	0	17	Eukaryota	TSAR	Rhizaria	Cercozoa	-	-	-	-	-	0.998881
f7ff15921a0a0ca6e5ae5bf83ca7a963	0	0	0	0	0	0	0	0	0	0	0	0	0	0	0	0	0	0	0	0	0	17	0	0	0	0	0	0	0	0	0	17	Eukaryota	TSAR	Alveolata	Dinoflagellata	Dinophyceae	-	-	-	-	1
786ca2924fbdc2dec01dfe5acde9002b	0	0	0	0	0	0	0	0	0	0	0	0	0	0	0	15	0	0	0	0	0	0	0	0	0	0	0	0	0	0	0	15	Eukaryota	TSAR	Alveolata	Dinoflagellata	Dinophyceae	-	-	-	-	1
3ee2285a392e835350724d0c30c072ea	0	0	0	0	0	14	0	0	0	0	0	0	0	0	0	0	0	0	0	0	0	0	0	0	0	0	0	0	0	0	0	14	Eukaryota	TSAR	Alveolata	Dinoflagellata	Dinophyceae	-	-	-	-	1
b67f0fe715a3a59ee516bb86e51a3bdb	0	0	0	0	0	0	0	0	0	0	0	0	0	0	0	0	0	0	0	0	0	0	0	0	0	0	0	0	14	0	14	0	Eukaryota	TSAR	Alveolata	Dinoflagellata	Syndiniales	Dino-Group-II	-	-	-	0.999945
aef94493853bb651a8fddb91141089f4	0	0	0	0	0	0	0	0	0	0	0	0	0	0	0	0	0	0	0	0	0	0	0	0	0	0	0	0	0	14	0	14	Eukaryota	TSAR	Alveolata	Dinoflagellata	Dinophyceae	-	-	-	-	0.998426
b3604117273a89380db38f3f716c5022	0	0	0	12	0	0	0	0	0	0	0	0	0	0	0	0	0	0	0	0	0	0	0	0	0	0	0	0	0	0	0	12	Eukaryota	TSAR	Alveolata	Dinoflagellata	Dinophyceae	-	-	-	-	0.999863
2cdd73c4d731274281e0430d848cc79c	0	0	0	0	0	0	0	0	0	0	0	0	0	0	0	11	0	0	0	0	0	0	0	0	0	0	0	0	0	0	0	11	Eukaryota	TSAR	Rhizaria	Radiolaria	Acantharea	Acantharea_F	-	-	-	1
7be680606e060f433e477265b819639c	0	0	0	0	0	10	0	0	0	0	0	0	0	0	0	0	0	0	0	0	0	0	0	0	0	0	0	0	0	0	0	10	Eukaryota	TSAR	Alveolata	Dinoflagellata	Dinophyceae	-	-	-	-	0.995365
a751c18b95b5d765304bd01c37177dd3	0	0	0	0	0	0	0	0	0	0	0	0	0	0	0	0	0	10	0	0	0	0	0	0	0	0	0	0	0	0	0	10	Eukaryota	Obazoa	Opisthokonta	Choanoflagellata	Choanoflagellatea	-	-	-	-	0.94095
eb749c19307737acaf10a2087e07b5b1	0	0	0	0	0	0	0	0	0	0	0	0	0	0	0	8	0	0	0	0	0	0	0	0	0	0	0	0	0	0	0	8	Eukaryota	TSAR	Rhizaria	Radiolaria	Polycystinea	Spumellaria	-	-	-	0.998413
b39797eff4049e25387091f901a3cca2	0	0	0	0	0	0	0	0	0	0	0	0	0	0	0	0	0	8	0	0	0	0	0	0	0	0	0	0	0	0	0	8	Eukaryota	TSAR	Alveolata	Dinoflagellata	Dinophyceae	-	-	-	-	0.999542
1362ad133e0e24466dee29adc82d3a05	0	6	0	0	0	0	0	0	0	0	0	0	0	0	0	0	0	0	0	0	0	0	0	0	0	0	0	0	0	0	0	6	Eukaryota	TSAR	Alveolata	Dinoflagellata	Dinophyceae	-	-	-	-	0.880607
8ee39c9879cbea0ef481e9896b669f88	0	0	0	0	0	0	0	0	0	0	0	6	0	0	0	0	0	0	0	0	0	0	0	0	0	0	0	0	0	0	0	6	Eukaryota	TSAR	Stramenopiles	Gyrista	-	-	-	-	-	0.991882
53bd7367d1d4add6c4e2cef7a7de9025	0	0	0	0	0	0	0	0	0	0	0	0	0	0	0	0	5	0	0	0	0	0	0	0	0	0	0	0	0	0	5	0	Eukaryota	TSAR	Alveolata	Ciliophora	Litostomatea	-	-	-	-	0.972827
7cdc66e17ad683078a0289fc946c4610	0	0	0	0	0	0	0	0	0	0	0	0	0	0	0	0	0	0	0	0	0	0	0	0	5	0	0	0	0	0	5	0	Eukaryota	TSAR	Alveolata	Dinoflagellata	Dinophyceae	-	-	-	-	1
e6a713e8da49bece100955a9f0e06438	0	0	0	0	0	0	0	0	0	0	0	0	0	0	4	0	0	0	0	0	0	0	0	0	0	0	0	0	0	0	4	0	Eukaryota	TSAR	Alveolata	Ciliophora	Litostomatea	-	-	-	-	0.938427
03cbedd1f0ad0b60f16047b9df7391ad	0	0	0	0	0	0	0	0	0	0	0	0	214	0	0	0	0	0	0	0	0	0	0	0	0	0	0	0	0	59	214	59	Eukaryota	TSAR	Rhizaria	Radiolaria	Acantharea	Acantharea_3	Acantharea_3b	Acantharea_3b_X	Acantharea_3b_X_sp,	0.99147
d79e4bd1551679439e7a442236038238	0	0	0	0	0	0	0	0	0	0	0	0	0	0	0	0	0	12	0	0	0	0	0	0	0	0	0	0	0	0	0	12	Eukaryota	TSAR	Rhizaria	Radiolaria	Acantharea	Acantharea_4	Acantharea_4c	Acantharea_4c_X	Acantharea_4c_X_sp,	0.989697
52719efb12230595366f1ea6f76da036	0	0	0	0	0	0	0	0	0	0	0	0	0	0	0	0	1103	0	0	0	0	0	0	0	0	0	0	0	0	0	1103	0	Eukaryota	TSAR	Rhizaria	Radiolaria	Acantharea	Acantharea_C	Acantharea_C3	Litholophus	Litholophus_sp,	0.891605
68dfec16b7887cfdc11287e5156471bb	0	0	0	0	0	0	0	0	0	0	0	0	0	0	0	0	0	0	0	0	0	11	0	0	0	0	0	0	0	0	0	11	Eukaryota	TSAR	Rhizaria	Radiolaria	Acantharea	Acantharea_E	Acantharea_E2	Lychnaspis-E2	Lychnaspis-E2_giltschii	0.965687
287dd818ac3405efb03925c835d47d48	0	0	0	0	0	0	0	0	0	0	0	0	0	0	0	0	0	0	0	0	0	0	425	0	0	0	0	0	0	0	425	0	Eukaryota	TSAR	Rhizaria	Radiolaria	Acantharea	Acantharea_F	Acantharea_F2	Amphibelone	-	0.843438
ae4fe86cbc5620b3b25634f21ab75488	149	0	0	0	368	0	0	0	0	0	0	0	0	0	0	0	0	0	0	0	0	0	0	0	0	0	0	0	0	0	517	0	Eukaryota	TSAR	Rhizaria	Radiolaria	Acantharea	Acantharea_F	Acantharea_F3	-	-	0.999997
7e02ae2e1e404d4e7c6035a6e374d29d	0	0	0	0	0	0	0	0	0	0	0	0	0	0	0	0	0	0	0	0	0	0	0	0	0	0	0	0	25	0	25	0	Eukaryota	TSAR	Rhizaria	Radiolaria	Acantharea	Acantharea_F	Acantharea_F3	-	-	0.975661
f08efb8b8b311d92c24e089d24f16de2	185	0	0	0	0	0	0	0	0	0	0	0	0	0	0	0	0	0	0	0	0	0	0	0	0	0	0	0	0	0	185	0	Eukaryota	TSAR	Rhizaria	Radiolaria	Polycystinea	Nassellaria	Acanthodesmidae	Amphispyris	Amphispyris_costata	0.93977
f675dd4d8b116535fa0dc4f727e86817	0	0	0	0	0	0	0	20	0	0	0	0	0	0	0	0	0	0	0	0	0	0	0	0	0	0	0	0	0	0	0	20	Eukaryota	Obazoa	Opisthokonta	Choanoflagellata	Choanoflagellatea	Acanthoecida	Acanthoecida_X	Acanthoecida_XX	Acanthoecida_XX_sp,	0.729559
f2f9bd217fadc3b12d402b8f71ba1d58	280	0	0	0	0	0	0	0	0	0	0	0	0	0	0	0	0	0	0	0	0	0	0	0	0	0	0	0	0	0	280	0	Eukaryota	TSAR	Alveolata	Apicomplexa	Gregarinomorphea	Neogregarinorida	Actinocephalidae	Ascogregarina	Ascogregarina_sp,	0.990959
5bc5e4e48283e989de4085245ec48889	0	0	0	0	0	0	0	0	0	0	0	0	0	0	0	0	0	0	0	0	0	0	0	0	0	0	192	0	0	0	192	0	Eukaryota	TSAR	Alveolata	Apicomplexa	Gregarinomorphea	Neogregarinorida	Actinocephalidae	Syncystis	Syncystis_mirabilis	0.973016
cc930145e97d9118b486f444e5b22798	0	0	0	0	0	0	0	0	0	0	0	0	0	0	0	0	0	0	0	0	0	0	0	0	0	0	102	0	0	0	102	0	Eukaryota	TSAR	Alveolata	Apicomplexa	Gregarinomorphea	Neogregarinorida	Actinocephalidae	Syncystis	Syncystis_mirabilis	0.982325
478640d9ec77b9cd40c9b01f6aff110b	0	0	0	0	0	0	0	0	0	0	0	0	0	0	0	0	0	0	0	0	0	0	0	0	0	0	50	0	0	0	50	0	Eukaryota	TSAR	Alveolata	Apicomplexa	Gregarinomorphea	Neogregarinorida	Actinocephalidae	Syncystis	Syncystis_mirabilis	0.97967
7c1857fae8889372ac3a8a2f0d8809d4	0	0	0	0	0	0	0	0	0	0	0	0	0	0	0	0	0	7	0	0	0	0	0	0	0	0	0	0	0	0	0	7	Eukaryota	TSAR	Alveolata	Apicomplexa	Gregarinomorphea	Neogregarinorida	Actinocephalidae	Syncystis	Syncystis_mirabilis	0.860147
b532dc8617b08ad72e3057c7cbbde3cf	0	0	0	0	0	0	0	0	0	0	0	0	0	0	0	0	4196	0	0	0	0	0	0	0	0	0	0	0	0	0	4196	0	Eukaryota	TSAR	Rhizaria	Cercozoa	Filosa-Sarcomonadea	Pansomonadida	Agitatidae	Agitata	Agitata_tremulans	1
129388661d72d289f91ba49688728911	0	0	0	0	126	0	0	0	0	0	0	0	0	0	0	0	0	0	0	0	0	0	0	0	0	0	0	0	0	0	126	0	Eukaryota	TSAR	Stramenopiles	Gyrista	Bacillariophyceae	Rhaphoneidales	Asterionellopsidaceae	Asterionellopsis	-	0.918322
b53283bf3f15b35b490c3268755ccc03	0	0	0	0	0	0	0	0	0	0	0	0	0	0	0	0	0	0	0	0	0	0	0	0	0	0	75	0	0	0	75	0	Eukaryota	TSAR	Alveolata	Apicomplexa	Coccidiomorphea	Piroplasmorida	Babesiidae	-	-	1
bfd120294ca083a7faa003aed349db74	0	0	0	0	0	0	0	0	0	0	0	0	0	0	0	0	0	0	0	0	0	0	0	0	0	0	37	0	0	0	37	0	Eukaryota	TSAR	Alveolata	Apicomplexa	Coccidiomorphea	Piroplasmorida	Babesiidae	-	-	1
fbb25aca4514bea02f4af400aa75a272	0	0	0	0	0	0	0	0	0	0	0	0	0	0	0	0	0	0	0	0	0	0	0	0	0	0	19	0	0	0	19	0	Eukaryota	TSAR	Alveolata	Apicomplexa	Coccidiomorphea	Piroplasmorida	Babesiidae	Rangelia	Rangelia_vitalii	1
15c954a3372d572edf78606419f542b5	0	0	0	0	0	0	0	0	0	0	0	0	0	0	0	16	0	0	0	0	0	0	0	0	0	0	0	0	0	0	0	16	Eukaryota	TSAR	Stramenopiles	Gyrista	Bacillariophyceae	Bacillariales	Bacillariaceae	Pseudo-nitzschia	-	0.999054
2f300374ea23f2e1c9d5550edfdec790	0	0	0	0	0	0	0	0	0	0	0	0	0	0	0	0	0	0	0	0	0	0	0	0	0	0	0	0	8	0	8	0	Eukaryota	TSAR	Stramenopiles	Gyrista	Bacillariophyceae	Bacillariales	Bacillariaceae	Pseudo-nitzschia	-	0.998282
70f475d1e5114baec9cdcf73855983af	14179	33910	0	1046	23101	7660	0	0	3951	2297	51567	6304	26098	6329	42442	32258	12070	5542	51525	33391	28805	22452	4819	4052	0	0	0	0	1007	18794	259564	174035	Eukaryota	TSAR	Alveolata	Ciliophora	Litostomatea	Trichostomatia	Balantidiidae_2	Neobalantidium	Neobalantidium_coli	1
0b80c2e77b6e33d678c1fa7a02d84fa4	0	0	0	9406	0	0	4410	2857	1134	17232	55	0	1038	5741	182	0	13714	15177	0	0	0	0	31300	28147	0	0	38054	25213	3566	27641	93453	131414	Eukaryota	TSAR	Alveolata	Ciliophora	Litostomatea	Trichostomatia	Balantidiidae_2	Neobalantidium	Neobalantidium_coli	0.999998
567293aaa3265b977dd653c1b918a944	2082	6173	0	0	12497	0	583	0	787	1583	13344	0	7194	0	11443	11054	3556	3384	13630	8074	6693	7247	2749	3098	0	0	4914	5874	0	10428	79472	56915	Eukaryota	TSAR	Alveolata	Ciliophora	Litostomatea	Trichostomatia	Balantidiidae_2	Neobalantidium	Neobalantidium_coli	1
f2a981447bb97126422a082bced5e481	0	0	0	1902	0	0	1121	832	339	6151	0	0	895	3713	0	0	4159	7805	0	0	0	0	22236	17991	0	0	11100	7291	1134	7304	40984	52989	Eukaryota	TSAR	Alveolata	Ciliophora	Litostomatea	Trichostomatia	Balantidiidae_2	Neobalantidium	Neobalantidium_coli	0.999998
67413fe1b7391f2ba06863d246109a89	0	0	8553	14145	0	17284	0	1187	0	0	0	25233	0	2974	0	0	0	0	0	0	0	0	0	0	2468	11121	0	0	2488	0	13509	71944	Eukaryota	TSAR	Alveolata	Ciliophora	Litostomatea	Trichostomatia	Balantidiidae_2	Neobalantidium	Neobalantidium_coli	1
ad1148782bc1b72eba40d3da33ad9a9e	0	0	2010	6548	3387	8312	0	193	0	202	0	5150	0	1173	0	2690	0	92	0	0	0	728	0	1447	583	2578	0	2075	323	0	6303	31188	Eukaryota	TSAR	Alveolata	Ciliophora	Litostomatea	Trichostomatia	Balantidiidae_2	Neobalantidium	Neobalantidium_coli	1
41c93cd7f7a73ba65b3774ac64975df9	0	0	0	467	0	0	66	299	0	1066	0	0	169	301	0	0	348	1263	0	0	0	0	2466	1831	0	0	1707	927	179	2397	4935	8551	Eukaryota	TSAR	Alveolata	Ciliophora	Litostomatea	Trichostomatia	Balantidiidae_2	Neobalantidium	Neobalantidium_coli	0.999981
627063040c251ff162726ea29f7ec144	0	51	0	464	0	0	237	185	347	1225	45	0	123	201	0	34	510	918	0	0	10	82	1273	858	0	0	2435	1316	218	1709	5198	7043	Eukaryota	TSAR	Alveolata	Ciliophora	Litostomatea	Trichostomatia	Balantidiidae_2	Neobalantidium	Neobalantidium_coli	0.999999
0e68d3560fac3e35a2aa9bafd02f17e9	0	0	0	0	0	0	0	0	0	0	0	0	0	0	0	0	347	432	0	0	0	0	1197	628	0	0	0	0	0	0	1544	1060	Eukaryota	TSAR	Alveolata	Ciliophora	Litostomatea	Trichostomatia	Balantidiidae_2	Neobalantidium	Neobalantidium_coli	0.999992
9844522c4c6a87fcfd45e3e95b354fe6	0	0	0	0	0	0	0	0	0	0	807	153	0	0	0	0	292	0	0	0	0	0	0	0	0	0	0	0	0	0	1099	153	Eukaryota	TSAR	Alveolata	Ciliophora	Litostomatea	Trichostomatia	Balantidiidae_2	Neobalantidium	Neobalantidium_coli	0.999999
e987dc472a1db192a0a80aab2d9e4d62	267	887	0	0	0	0	0	0	0	0	0	0	0	0	0	0	0	0	0	0	0	0	0	0	0	0	0	0	0	0	267	887	Eukaryota	TSAR	Alveolata	Ciliophora	Litostomatea	Trichostomatia	Balantidiidae_2	Neobalantidium	Neobalantidium_coli	0.999998
b1897e3948b474d4f7af836347af8905	0	0	0	0	0	0	0	0	0	0	0	0	0	0	0	0	0	0	637	411	0	0	0	0	0	0	0	0	0	0	637	411	Eukaryota	TSAR	Alveolata	Ciliophora	Litostomatea	Trichostomatia	Balantidiidae_2	Neobalantidium	Neobalantidium_coli	0.999997
d2d202bb306dbfae906ba4629d643a85	0	0	0	0	0	0	0	0	340	0	0	0	0	0	0	0	317	231	0	0	0	0	0	0	0	0	0	0	0	0	657	231	Eukaryota	TSAR	Alveolata	Ciliophora	Litostomatea	Trichostomatia	Balantidiidae_2	Neobalantidium	Neobalantidium_coli	0.999999
13d2d0114040d3bc7e55a034f68e2260	0	0	0	0	0	0	443	374	0	0	0	0	0	0	0	0	0	0	0	0	0	0	0	0	0	0	0	0	0	0	443	374	Eukaryota	TSAR	Alveolata	Ciliophora	Litostomatea	Trichostomatia	Balantidiidae_2	Neobalantidium	Neobalantidium_coli	0.999975
8f441e1cf12becb4b1dfb95eb089c8e0	0	0	0	0	0	0	0	0	0	0	0	0	0	0	495	198	0	0	0	0	0	0	0	0	0	0	0	0	0	0	495	198	Eukaryota	TSAR	Alveolata	Ciliophora	Litostomatea	Trichostomatia	Balantidiidae_2	Neobalantidium	Neobalantidium_coli	0.999998
c8c252976b56b55bf689543e400785cb	0	0	0	0	0	0	0	0	0	0	204	0	0	0	0	105	0	0	0	0	226	100	0	0	0	0	0	0	0	0	430	205	Eukaryota	TSAR	Alveolata	Ciliophora	Litostomatea	Trichostomatia	Balantidiidae_2	Neobalantidium	Neobalantidium_coli	0.999997
e614988c1cbfc666393a9919849fb240	0	0	0	0	0	0	0	0	0	0	166	0	0	0	249	0	0	0	188	0	0	0	0	0	0	0	0	0	0	0	603	0	Eukaryota	TSAR	Alveolata	Ciliophora	Litostomatea	Trichostomatia	Balantidiidae_2	Neobalantidium	Neobalantidium_coli	0.999998
e241aa1cfaafc97fe02c44d0cb89cb67	0	0	0	0	0	0	0	0	0	0	0	0	0	0	0	0	0	0	0	0	0	0	0	0	0	0	0	0	45	386	45	386	Eukaryota	TSAR	Alveolata	Ciliophora	Litostomatea	Trichostomatia	Balantidiidae_2	Neobalantidium	Neobalantidium_coli	0.999998
b8f536286aa5ddeec93e60fbb5737302	0	0	0	0	0	0	0	0	0	0	0	0	0	0	0	0	0	0	0	0	0	0	168	122	0	0	0	0	0	140	168	262	Eukaryota	TSAR	Alveolata	Ciliophora	Litostomatea	Trichostomatia	Balantidiidae_2	Neobalantidium	Neobalantidium_coli	0.999992
231258dbd1067e73485e1eb644ab2119	0	0	0	0	0	0	0	0	0	0	0	0	0	0	0	0	0	0	0	0	0	0	0	0	0	0	0	0	57	363	57	363	Eukaryota	TSAR	Alveolata	Ciliophora	Litostomatea	Trichostomatia	Balantidiidae_2	Neobalantidium	Neobalantidium_coli	0.99997
275791c3b7a2d3ce86afde6610d23da3	0	0	0	0	0	0	0	0	0	0	205	0	0	0	0	0	0	0	201	0	0	0	0	0	0	0	0	0	0	0	406	0	Eukaryota	TSAR	Alveolata	Ciliophora	Litostomatea	Trichostomatia	Balantidiidae_2	Neobalantidium	Neobalantidium_coli	0.999999
c7f1228d7344f4ed5c2c4e9bdc56fd23	0	0	0	63	0	71	0	59	0	0	0	141	0	0	0	0	0	0	0	0	0	0	0	0	0	41	0	0	0	0	0	375	Eukaryota	TSAR	Alveolata	Ciliophora	Litostomatea	Trichostomatia	Balantidiidae_2	Neobalantidium	Neobalantidium_coli	0.999995
438b412e9dbe4ecc8eb7497e71f119c8	33	153	0	0	0	0	0	0	0	0	0	0	0	0	0	0	0	0	0	24	0	140	0	0	0	0	0	0	0	0	33	317	Eukaryota	TSAR	Alveolata	Ciliophora	Litostomatea	Trichostomatia	Balantidiidae_2	Neobalantidium	Neobalantidium_coli	0.999992
7a25071cd8059c942c25275693907499	0	0	0	29	0	0	124	81	0	14	0	0	0	0	0	0	0	0	0	0	0	0	0	0	0	0	0	39	0	0	124	163	Eukaryota	TSAR	Alveolata	Ciliophora	Litostomatea	Trichostomatia	Balantidiidae_2	Neobalantidium	Neobalantidium_coli	0.999921
f711ecf2e13bd2e0957af100af04e640	0	0	0	0	0	0	0	0	0	0	0	0	0	0	0	0	0	0	0	0	0	0	152	0	0	0	126	0	0	0	278	0	Eukaryota	TSAR	Alveolata	Ciliophora	Litostomatea	Trichostomatia	Balantidiidae_2	Neobalantidium	Neobalantidium_coli	0.999985
e1ebf10e7d53f0b09d08290c969556a3	0	0	0	0	0	0	0	0	0	0	0	0	0	0	0	0	251	0	0	0	0	0	0	0	0	0	0	0	0	0	251	0	Eukaryota	TSAR	Alveolata	Ciliophora	Litostomatea	Trichostomatia	Balantidiidae_2	Neobalantidium	Neobalantidium_coli	0.999999
0d72c7a22e1aca7501e3622dcc2e1487	0	0	0	0	0	0	249	0	0	0	0	0	0	0	0	0	0	0	0	0	0	0	0	0	0	0	0	0	0	0	249	0	Eukaryota	TSAR	Alveolata	Ciliophora	Litostomatea	Trichostomatia	Balantidiidae_2	Neobalantidium	Neobalantidium_coli	0.999732
587d95ec68e86e91395837a8377c98e1	0	243	0	0	0	0	0	0	0	0	0	0	0	0	0	0	0	0	0	0	0	0	0	0	0	0	0	0	0	0	0	243	Eukaryota	TSAR	Alveolata	Ciliophora	Litostomatea	Trichostomatia	Balantidiidae_2	Neobalantidium	Neobalantidium_coli	0.999999
1d8651af5221c655245c8701561930f1	0	0	0	0	0	0	0	0	0	0	0	0	0	0	0	0	0	0	0	0	210	0	0	0	0	0	0	0	0	0	210	0	Eukaryota	TSAR	Alveolata	Ciliophora	Litostomatea	Trichostomatia	Balantidiidae_2	Neobalantidium	Neobalantidium_coli	0.999996
2d9bee991dc17c3d881b954e49ef702e	0	0	0	0	0	0	0	0	0	0	0	0	0	0	0	0	0	0	0	0	0	0	113	78	0	0	0	0	0	0	113	78	Eukaryota	TSAR	Alveolata	Ciliophora	Litostomatea	Trichostomatia	Balantidiidae_2	Neobalantidium	Neobalantidium_coli	0.999877
ada794f9f40ba9dc62b360e56f814004	0	0	0	0	0	0	0	0	0	0	0	0	0	0	0	0	0	0	0	0	0	0	0	0	0	0	0	0	0	191	0	191	Eukaryota	TSAR	Alveolata	Ciliophora	Litostomatea	Trichostomatia	Balantidiidae_2	Neobalantidium	Neobalantidium_coli	0.999997
b7ce36b7283b00ea2eec206c07c1e8ad	0	0	0	0	0	0	0	0	0	0	0	0	0	0	0	0	0	0	0	0	87	103	0	0	0	0	0	0	0	0	87	103	Eukaryota	TSAR	Alveolata	Ciliophora	Litostomatea	Trichostomatia	Balantidiidae_2	Neobalantidium	Neobalantidium_coli	0.999998
158e3b1d645c74d5decff100b93c41a4	0	0	0	0	0	0	0	0	0	0	0	0	0	0	0	0	0	0	0	0	152	0	0	0	0	0	0	0	0	0	152	0	Eukaryota	TSAR	Alveolata	Ciliophora	Litostomatea	Trichostomatia	Balantidiidae_2	Neobalantidium	Neobalantidium_coli	0.999993
012c3816d1f784ff8f9a0333a8d7b9e3	0	0	0	0	0	0	0	0	0	0	0	0	0	0	0	0	0	0	147	0	0	0	0	0	0	0	0	0	0	0	147	0	Eukaryota	TSAR	Alveolata	Ciliophora	Litostomatea	Trichostomatia	Balantidiidae_2	Neobalantidium	Neobalantidium_coli	0.999999
048e5cd87d836fbc99930053b3198cb3	0	0	0	0	0	0	0	0	0	0	0	0	0	0	0	144	0	0	0	0	0	0	0	0	0	0	0	0	0	0	0	144	Eukaryota	TSAR	Alveolata	Ciliophora	Litostomatea	Trichostomatia	Balantidiidae_2	Neobalantidium	Neobalantidium_coli	0.999999
0ee06b5ca5116a11345f82c68ac2c254	0	0	0	0	0	0	0	0	0	0	0	0	0	0	0	0	0	0	0	0	0	0	142	0	0	0	0	0	0	0	142	0	Eukaryota	TSAR	Alveolata	Ciliophora	Litostomatea	Trichostomatia	Balantidiidae_2	Neobalantidium	Neobalantidium_coli	0.999977
c94f56270c9c8ff6bcf965763ea4fe76	0	0	0	0	0	0	0	0	0	0	113	0	0	0	0	0	0	0	0	0	0	0	0	0	0	0	0	0	0	0	113	0	Eukaryota	TSAR	Alveolata	Ciliophora	Litostomatea	Trichostomatia	Balantidiidae_2	Neobalantidium	Neobalantidium_coli	1
e0c71090c9e5936b502387ee4a37a7a8	0	0	0	0	0	0	0	0	112	0	0	0	0	0	0	0	0	0	0	0	0	0	0	0	0	0	0	0	0	0	112	0	Eukaryota	TSAR	Alveolata	Ciliophora	Litostomatea	Trichostomatia	Balantidiidae_2	Neobalantidium	Neobalantidium_coli	1
a922aaade46650df7da791620a3b6930	0	0	0	0	0	0	0	0	0	0	0	0	101	0	0	0	0	0	0	0	0	0	0	0	0	0	0	0	0	0	101	0	Eukaryota	TSAR	Alveolata	Ciliophora	Litostomatea	Trichostomatia	Balantidiidae_2	Neobalantidium	Neobalantidium_coli	0.999999
3fb99bec280c469582e2ffe37bf28ca7	0	0	0	0	0	0	0	0	0	0	0	0	0	0	0	0	99	0	0	0	0	0	0	0	0	0	0	0	0	0	99	0	Eukaryota	TSAR	Alveolata	Ciliophora	Litostomatea	Trichostomatia	Balantidiidae_2	Neobalantidium	Neobalantidium_coli	0.999999
648e8b5aa5a35bde8827a3e24589b67c	0	0	0	0	98	0	0	0	0	0	0	0	0	0	0	0	0	0	0	0	0	0	0	0	0	0	0	0	0	0	98	0	Eukaryota	TSAR	Alveolata	Ciliophora	Litostomatea	Trichostomatia	Balantidiidae_2	Neobalantidium	Neobalantidium_coli	1
84c471d953a694454ff0867f0b89585f	0	0	0	0	0	0	0	0	0	0	0	0	0	0	0	0	0	0	96	0	0	0	0	0	0	0	0	0	0	0	96	0	Eukaryota	TSAR	Alveolata	Ciliophora	Litostomatea	Trichostomatia	Balantidiidae_2	Neobalantidium	Neobalantidium_coli	0.999999
9d77a04954a428007120ebb7ac140a2a	0	0	0	0	0	0	0	0	0	0	0	0	0	0	0	0	93	0	0	0	0	0	0	0	0	0	0	0	0	0	93	0	Eukaryota	TSAR	Alveolata	Ciliophora	Litostomatea	Trichostomatia	Balantidiidae_2	Neobalantidium	Neobalantidium_coli	0.999998
e42ad1578cbc63553be4d4018ab47581	0	0	0	0	0	0	0	0	0	0	0	0	0	0	0	0	0	0	0	0	0	0	0	0	0	0	88	0	0	0	88	0	Eukaryota	TSAR	Alveolata	Ciliophora	Litostomatea	Trichostomatia	Balantidiidae_2	Neobalantidium	Neobalantidium_coli	0.99998
f0e26e24d9822ee8cd0b5fb8902fe789	0	0	0	0	0	0	0	0	0	0	0	0	0	0	0	0	0	0	0	0	0	0	0	0	0	0	0	87	0	0	0	87	Eukaryota	TSAR	Alveolata	Ciliophora	Litostomatea	Trichostomatia	Balantidiidae_2	Neobalantidium	Neobalantidium_coli	0.999999
5ae933af9eb7ac78cce9f1828541d2e0	0	0	0	0	0	0	0	0	0	0	0	0	0	0	0	0	0	0	0	0	0	0	86	0	0	0	0	0	0	0	86	0	Eukaryota	TSAR	Alveolata	Ciliophora	Litostomatea	Trichostomatia	Balantidiidae_2	Neobalantidium	Neobalantidium_coli	0.999994
50d944382ae8c706b2abefc6c036add6	76	0	0	0	0	0	0	0	0	0	0	0	0	0	0	0	0	0	0	0	0	0	0	0	0	0	0	0	0	0	76	0	Eukaryota	TSAR	Alveolata	Ciliophora	Litostomatea	Trichostomatia	Balantidiidae_2	Neobalantidium	Neobalantidium_coli	0.999999
5d7b6e48b5d40ba8c73476e9dcea0b5f	0	54	0	0	0	0	0	0	0	0	0	0	0	0	0	0	0	0	0	0	0	0	0	0	0	0	0	0	0	0	0	54	Eukaryota	TSAR	Alveolata	Ciliophora	Litostomatea	Trichostomatia	Balantidiidae_2	Neobalantidium	Neobalantidium_coli	0.999999
7295a6472f9608ca4d96423f339b642f	0	0	0	0	0	0	0	0	0	0	0	0	0	0	0	0	0	0	0	53	0	0	0	0	0	0	0	0	0	0	0	53	Eukaryota	TSAR	Alveolata	Ciliophora	Litostomatea	Trichostomatia	Balantidiidae_2	Neobalantidium	Neobalantidium_coli	0.999999
806a3ada17b0036060d535176da00d56	0	0	0	0	0	0	0	0	0	0	49	0	0	0	0	0	0	0	0	0	0	0	0	0	0	0	0	0	0	0	49	0	Eukaryota	TSAR	Alveolata	Ciliophora	Litostomatea	Trichostomatia	Balantidiidae_2	Neobalantidium	Neobalantidium_coli	0.999988
587bd0f0233e2b277cf05e91e33dfc9c	0	0	0	0	0	0	0	0	0	0	0	0	0	0	0	0	0	42	0	0	0	0	0	0	0	0	0	0	0	0	0	42	Eukaryota	TSAR	Alveolata	Ciliophora	Litostomatea	Trichostomatia	Balantidiidae_2	Neobalantidium	Neobalantidium_coli	0.999997
b8f167819df2aecab73c0d5aff383b4d	0	0	0	0	0	0	0	0	40	0	0	0	0	0	0	0	0	0	0	0	0	0	0	0	0	0	0	0	0	0	40	0	Eukaryota	TSAR	Alveolata	Ciliophora	Litostomatea	Trichostomatia	Balantidiidae_2	Neobalantidium	Neobalantidium_coli	0.999993
f983a3c16234e270ee177673e79a8d77	31	0	0	0	0	0	0	0	0	0	0	0	0	0	0	0	0	0	0	0	0	0	0	0	0	0	0	0	0	0	31	0	Eukaryota	TSAR	Alveolata	Ciliophora	Litostomatea	Trichostomatia	Balantidiidae_2	Neobalantidium	Neobalantidium_coli	0.999999
d2c85200b967fc7bc5c4df87936c8a62	0	0	0	0	0	0	0	0	0	0	0	0	28	0	0	0	0	0	0	0	0	0	0	0	0	0	0	0	0	0	28	0	Eukaryota	TSAR	Alveolata	Ciliophora	Litostomatea	Trichostomatia	Balantidiidae_2	Neobalantidium	Neobalantidium_coli	1
0fb30a9fe20ece46eca65baffb921f63	0	0	0	0	0	0	0	0	0	0	0	0	0	0	0	0	0	0	0	0	0	0	0	0	0	0	0	16	0	0	0	16	Eukaryota	TSAR	Alveolata	Ciliophora	Litostomatea	Trichostomatia	Balantidiidae_2	Neobalantidium	Neobalantidium_coli	0.999601
79d2db18f6aa8bcdfb95569f060b8081	0	0	0	3426	511	15100	40449	38940	0	477	8	5605	11	5399	0	0	1478	2207	0	2751	0	285	0	2700	0	8642	0	5755	2305	663	44762	91950	Eukaryota	TSAR	Stramenopiles	Bigyra	Opalozoa	Opalinata	Blastocystis-Group	Blastocystis	Blastocystis_sp,	1
54b295ac9b0d454ebe6deb36a1260a98	0	0	0	8366	0	11273	184	318	0	1955	0	4753	18	4606	2758	9	0	780	148	1632	106	12819	0	3167	0	1381	10	1960	1241	0	4465	53019	Eukaryota	TSAR	Stramenopiles	Bigyra	Opalozoa	Opalinata	Blastocystis-Group	Blastocystis	Blastocystis_sp,	1
19cc60237a642be9009f50df409f0f88	9066	6756	0	0	0	0	3424	0	27756	2794	0	0	0	0	0	0	0	0	0	0	0	0	0	0	0	0	0	0	0	0	40246	9550	Eukaryota	TSAR	Stramenopiles	Bigyra	Opalozoa	Opalinata	Blastocystis-Group	Blastocystis	Blastocystis_hominis	0.984037
295d24cfd6efb872f3faedf90d6d449e	0	0	0	2002	199	8613	10378	9852	0	262	0	66	0	712	0	0	161	514	0	168	0	96	0	372	0	4567	0	3905	2599	792	13337	31921	Eukaryota	TSAR	Stramenopiles	Bigyra	Opalozoa	Opalinata	Blastocystis-Group	Blastocystis	Blastocystis_sp,	1
e2184cd1f2f5110b9dd7e57919291e42	14202	13034	0	0	0	0	0	0	14724	1580	0	0	0	0	0	0	0	0	0	0	0	0	0	0	0	0	0	0	0	0	28926	14614	Eukaryota	TSAR	Stramenopiles	Bigyra	Opalozoa	Opalinata	Blastocystis-Group	Blastocystis	Blastocystis_hominis	0.980041
7e5e2d59298061ac91b7a7ce69944c4e	0	0	0	3387	0	83	2579	7091	0	1027	0	91	0	1877	0	0	0	683	0	0	0	191	0	292	0	154	0	692	525	0	3104	15568	Eukaryota	TSAR	Stramenopiles	Bigyra	Opalozoa	Opalinata	Blastocystis-Group	Blastocystis	Blastocystis_sp,	1
f2715febc72e372516ff486e29c27fdd	0	0	0	2944	16	1083	0	0	0	42	0	301	0	1094	0	0	0	67	0	86	0	9023	0	568	0	1063	0	31	763	0	779	16302	Eukaryota	TSAR	Stramenopiles	Bigyra	Opalozoa	Opalinata	Blastocystis-Group	Blastocystis	Blastocystis_sp,	1
c0044b488a9ca0ca6466ca84cd3ecd2d	0	0	4497	9929	0	0	0	0	0	0	0	0	0	32	0	0	0	0	0	0	0	0	0	0	0	0	0	0	0	0	4497	9961	Eukaryota	TSAR	Stramenopiles	Bigyra	Opalozoa	Opalinata	Blastocystis-Group	Blastocystis	Blastocystis_sp,	0.999154
14752191628a07627ad89e05374edc77	2512	2286	0	0	0	0	0	0	0	63	0	0	0	0	0	0	0	0	0	0	0	0	0	0	0	0	0	0	0	0	2512	2349	Eukaryota	TSAR	Stramenopiles	Bigyra	Opalozoa	Opalinata	Blastocystis-Group	Blastocystis	Blastocystis_hominis	0.985533
2475f6a0d314fada1fcb9bce5957665a	2181	1984	0	0	0	0	0	0	98	41	0	0	0	0	207	0	0	0	0	0	0	0	0	0	0	0	0	0	0	0	2486	2025	Eukaryota	TSAR	Stramenopiles	Bigyra	Opalozoa	Opalinata	Blastocystis-Group	Blastocystis	Blastocystis_hominis	0.939205
5c256a65b9004b647c08424ac999dd84	0	0	0	0	0	0	0	0	0	0	0	12	0	64	0	0	2078	0	0	0	8	0	260	0	0	0	0	0	0	0	2346	76	Eukaryota	TSAR	Stramenopiles	Bigyra	Opalozoa	Opalinata	Blastocystis-Group	Blastocystis	Blastocystis_sp,	0.943416
9f238cfedfee181b20c849d7f0d7aee2	0	0	0	0	0	0	929	1113	0	0	0	0	0	0	0	0	0	0	0	0	0	0	0	0	0	0	0	290	0	0	929	1403	Eukaryota	TSAR	Stramenopiles	Bigyra	Opalozoa	Opalinata	Blastocystis-Group	Blastocystis	Blastocystis_sp,	1
fa2d6c182014b78ad643ead3ddb3ab05	0	53	0	0	0	0	0	0	1000	73	0	0	0	0	477	0	0	0	0	0	0	0	0	0	0	0	0	0	0	0	1477	126	Eukaryota	TSAR	Stramenopiles	Bigyra	Opalozoa	Opalinata	Blastocystis-Group	Blastocystis	Blastocystis_hominis	0.829444
7fdd7ddb50de2cd3ac4a940cc3f72531	170	96	0	0	0	0	0	0	800	0	0	0	0	0	379	0	0	0	0	0	0	0	0	0	0	0	0	0	0	28	1349	124	Eukaryota	TSAR	Stramenopiles	Bigyra	Opalozoa	Opalinata	Blastocystis-Group	Blastocystis	Blastocystis_hominis	0.855036
d262043bff6b47bf930e5506be6acc15	0	0	0	0	0	0	0	0	0	0	0	0	125	0	0	0	1217	0	0	0	0	0	127	0	0	0	0	0	0	0	1469	0	Eukaryota	TSAR	Stramenopiles	Bigyra	Opalozoa	Opalinata	Blastocystis-Group	Blastocystis	Blastocystis_sp,	0.937493
0ed84b83e03ccb474b82a013284516bf	0	0	0	0	0	0	0	166	0	0	33	0	0	0	0	0	1125	0	0	0	0	0	119	0	0	15	0	0	0	0	1277	181	Eukaryota	TSAR	Stramenopiles	Bigyra	Opalozoa	Opalinata	Blastocystis-Group	Blastocystis	Blastocystis_sp,	0.866151
5a384a9da518167ce0b306ae7068223c	0	0	0	0	0	0	0	75	0	0	0	0	0	0	0	0	981	0	0	0	0	0	0	0	0	0	0	0	0	0	981	75	Eukaryota	TSAR	Stramenopiles	Bigyra	Opalozoa	Opalinata	Blastocystis-Group	Blastocystis	Blastocystis_sp,	0.856322
d836a57727242e06cc4eb0758eac158d	0	0	0	40	0	116	0	43	0	0	0	275	0	0	0	0	0	71	0	99	0	0	0	214	0	0	0	105	0	54	0	1017	Eukaryota	TSAR	Stramenopiles	Bigyra	Opalozoa	Opalinata	Blastocystis-Group	Blastocystis	Blastocystis_sp,	1
cf46297490d6ad59a8dbac7b8be908ca	0	0	0	114	0	0	0	130	0	0	0	0	0	181	0	0	0	60	0	0	0	0	0	97	0	186	0	187	0	0	0	955	Eukaryota	TSAR	Stramenopiles	Bigyra	Opalozoa	Opalinata	Blastocystis-Group	Blastocystis	Blastocystis_sp,	1
946edd2fd9b3d23ceeb8caecec2dcba8	0	0	0	0	0	0	16	175	0	0	0	6	0	143	0	0	362	0	0	0	11	6	32	0	0	0	0	0	0	0	421	330	Eukaryota	TSAR	Stramenopiles	Bigyra	Opalozoa	Opalinata	Blastocystis-Group	Blastocystis	Blastocystis_sp,	0.879607
327b2e036b7d669007a6e0c9db84dc86	0	0	0	0	0	0	0	0	0	0	0	0	0	0	731	0	0	0	0	0	0	0	0	0	0	0	0	0	0	0	731	0	Eukaryota	TSAR	Stramenopiles	Bigyra	Opalozoa	Opalinata	Blastocystis-Group	Blastocystis	Blastocystis_hominis	0.854438
34a257dee99d9c1dfedb883d5bb886bb	0	0	0	0	0	0	0	0	0	0	0	0	0	0	726	0	0	0	0	0	0	0	0	0	0	0	0	0	0	0	726	0	Eukaryota	TSAR	Stramenopiles	Bigyra	Opalozoa	Opalinata	Blastocystis-Group	Blastocystis	Blastocystis_hominis	0.866222
12ce3aca888ac0ae7a7eb6271fad9d5f	0	0	0	185	0	0	0	0	0	183	0	46	0	0	0	0	0	26	0	0	0	43	0	0	0	179	0	0	0	0	0	662	Eukaryota	TSAR	Stramenopiles	Bigyra	Opalozoa	Opalinata	Blastocystis-Group	Blastocystis	Blastocystis_sp,	1
89dd55f82d2769ba458ca70ff619c77c	0	0	0	0	0	0	0	0	653	0	0	0	0	0	0	0	0	0	0	0	0	0	0	0	0	0	0	0	0	0	653	0	Eukaryota	TSAR	Stramenopiles	Bigyra	Opalozoa	Opalinata	Blastocystis-Group	Blastocystis	Blastocystis_hominis	0.769243
f28c0100cd5abeef17e9d1b66260c7c7	0	0	0	0	0	0	0	0	0	0	0	75	0	491	0	0	0	0	0	0	63	0	0	0	0	0	0	0	0	0	63	566	Eukaryota	TSAR	Stramenopiles	Bigyra	Opalozoa	Opalinata	Blastocystis-Group	Blastocystis	Blastocystis_sp,	0.947013
de9e86245de3a126c0c82420f45f1934	0	0	0	0	0	0	0	0	0	84	0	0	0	356	0	0	0	185	0	0	0	0	0	0	0	0	0	0	0	0	0	625	Eukaryota	TSAR	Stramenopiles	Bigyra	Opalozoa	Opalinata	Blastocystis-Group	Blastocystis	Blastocystis_sp,	1
d12f00442bdc75a6444bb173d7eb835a	0	0	0	0	0	0	0	0	0	0	37	0	0	0	0	0	411	0	0	0	0	0	0	0	0	45	0	0	0	0	448	45	Eukaryota	TSAR	Stramenopiles	Bigyra	Opalozoa	Opalinata	Blastocystis-Group	Blastocystis	Blastocystis_sp,	0.954977
e49287ee471c2d581abca055629cbbd0	0	0	0	473	0	0	0	0	0	0	0	0	0	0	0	0	0	0	0	0	0	0	0	0	0	0	0	0	0	0	0	473	Eukaryota	TSAR	Stramenopiles	Bigyra	Opalozoa	Opalinata	Blastocystis-Group	Blastocystis	Blastocystis_sp,	0.999514
0cf79c17af86643963dca7fa9c46dc52	0	0	0	0	0	0	0	468	0	0	0	0	0	0	0	0	0	0	0	0	0	0	0	0	0	0	0	0	0	0	0	468	Eukaryota	TSAR	Stramenopiles	Bigyra	Opalozoa	Opalinata	Blastocystis-Group	Blastocystis	Blastocystis_sp,	0.942284
438c819d364db62c1d49933d6337329a	0	0	0	0	0	0	17	0	0	0	0	52	0	367	0	0	0	0	0	0	28	0	0	0	0	0	0	0	0	0	45	419	Eukaryota	TSAR	Stramenopiles	Bigyra	Opalozoa	Opalinata	Blastocystis-Group	Blastocystis	Blastocystis_sp,	0.885989
2b237c0b6325a4bbc086b929bea68fc6	0	0	0	0	0	0	0	37	0	0	0	0	0	65	0	0	344	0	0	0	0	0	0	0	0	0	0	0	0	0	344	102	Eukaryota	TSAR	Stramenopiles	Bigyra	Opalozoa	Opalinata	Blastocystis-Group	Blastocystis	Blastocystis_sp,	0.923937
0b2eeeebcabd84ef16fda0b49de5439b	0	5	0	0	0	0	0	0	10	0	0	0	0	0	311	0	0	0	0	0	0	0	0	0	0	0	0	0	0	0	321	5	Eukaryota	TSAR	Stramenopiles	Bigyra	Opalozoa	Opalinata	Blastocystis-Group	Blastocystis	Blastocystis_hominis	0.960949
455d1c6b908c31e388ee49cfd839e7c0	0	0	323	0	0	0	0	0	0	0	0	0	0	0	0	0	0	0	0	0	0	0	0	0	0	0	0	0	0	0	323	0	Eukaryota	TSAR	Stramenopiles	Bigyra	Opalozoa	Opalinata	Blastocystis-Group	Blastocystis	Blastocystis_sp,	0.998828
f2d89a62c81741095f72f9ce39914345	0	0	0	0	0	0	141	153	0	0	0	0	0	0	0	0	0	0	0	0	0	0	0	0	0	0	0	0	0	0	141	153	Eukaryota	TSAR	Stramenopiles	Bigyra	Opalozoa	Opalinata	Blastocystis-Group	Blastocystis	Blastocystis_sp,	1
bb4ad7d28c1bf18ec4736d25683c0f93	0	0	0	0	0	0	0	265	0	0	0	0	0	0	0	0	0	0	0	0	0	0	0	0	0	0	0	0	0	0	0	265	Eukaryota	TSAR	Stramenopiles	Bigyra	Opalozoa	Opalinata	Blastocystis-Group	Blastocystis	Blastocystis_sp,	0.969425
f3e90d17f8dbcb95b44892b912391a2a	0	198	0	0	0	0	0	0	0	0	0	0	0	0	0	0	0	0	0	0	0	0	0	0	0	0	0	0	0	0	0	198	Eukaryota	TSAR	Stramenopiles	Bigyra	Opalozoa	Opalinata	Blastocystis-Group	Blastocystis	Blastocystis_hominis	0.925044
074165703e0ae0f2558527206213eedd	0	0	0	0	0	0	0	0	0	0	0	0	0	0	192	0	0	0	0	0	0	0	0	0	0	0	0	0	0	0	192	0	Eukaryota	TSAR	Stramenopiles	Bigyra	Opalozoa	Opalinata	Blastocystis-Group	Blastocystis	Blastocystis_hominis	0.841398
856afdd8cdeb7ddf8374b563e1108629	0	0	0	0	0	0	0	0	0	0	0	0	0	0	0	0	0	0	0	0	0	0	183	0	0	0	0	0	0	0	183	0	Eukaryota	TSAR	Stramenopiles	Bigyra	Opalozoa	Opalinata	Blastocystis-Group	Blastocystis	Blastocystis_sp,	0.87806
b8c102a082a2f7f5bf1f07d3ad204c6b	0	0	0	0	0	0	55	0	0	0	0	0	0	22	0	0	0	0	0	0	104	0	0	0	0	0	0	0	0	0	159	22	Eukaryota	TSAR	Stramenopiles	Bigyra	Opalozoa	Opalinata	Blastocystis-Group	Blastocystis	Blastocystis_sp,	0.974311
5536c2cd53fb51d9ea7f3fd7f9972e69	0	0	0	0	0	0	0	0	0	0	0	0	73	103	0	0	0	0	0	0	0	0	0	0	0	0	0	0	0	0	73	103	Eukaryota	TSAR	Stramenopiles	Bigyra	Opalozoa	Opalinata	Blastocystis-Group	Blastocystis	Blastocystis_sp,	0.927442
7b9a22c3c7049aa7cee8b7da0bca95de	0	0	0	0	0	0	0	0	167	0	0	0	0	0	0	0	0	0	0	0	0	0	0	0	0	0	0	0	0	0	167	0	Eukaryota	TSAR	Stramenopiles	Bigyra	Opalozoa	Opalinata	Blastocystis-Group	Blastocystis	Blastocystis_hominis	0.75279
f573dfc6aa56bb07be670d0b4c93ca0b	0	0	0	0	0	0	0	0	131	0	0	0	0	0	0	0	0	0	0	0	0	0	0	0	0	0	0	0	0	0	131	0	Eukaryota	TSAR	Stramenopiles	Bigyra	Opalozoa	Opalinata	Blastocystis-Group	Blastocystis	Blastocystis_hominis	0.966762
b842ab99a4932411cc0d1d65db462150	0	0	0	0	0	0	0	0	0	0	0	0	0	0	0	0	129	0	0	0	0	0	0	0	0	0	0	0	0	0	129	0	Eukaryota	TSAR	Stramenopiles	Bigyra	Opalozoa	Opalinata	Blastocystis-Group	Blastocystis	Blastocystis_sp,	0.92421
595a21fbcf665b09d9524a58ff6d7d43	0	0	0	0	0	0	0	0	118	0	0	0	0	0	0	0	0	0	0	0	0	0	0	0	0	0	0	0	0	0	118	0	Eukaryota	TSAR	Stramenopiles	Bigyra	Opalozoa	Opalinata	Blastocystis-Group	Blastocystis	Blastocystis_hominis	0.961775
59a4a971669968e7c47c836059e7a5f3	0	0	0	0	0	0	0	0	0	0	0	0	0	0	0	0	100	0	0	0	0	0	0	0	0	0	0	0	0	0	100	0	Eukaryota	TSAR	Stramenopiles	Bigyra	Opalozoa	Opalinata	Blastocystis-Group	Blastocystis	Blastocystis_sp,	0.827165
a690e5156cf05ce497259a94f9224363	87	0	0	0	0	0	0	0	0	0	0	0	0	0	0	0	0	0	0	0	0	0	0	0	0	0	0	0	0	0	87	0	Eukaryota	TSAR	Stramenopiles	Bigyra	Opalozoa	Opalinata	Blastocystis-Group	Blastocystis	Blastocystis_hominis	0.948687
e7298b67a9fa09be85d888951c2b7248	0	0	0	0	0	0	0	0	82	0	0	0	0	0	0	0	0	0	0	0	0	0	0	0	0	0	0	0	0	0	82	0	Eukaryota	TSAR	Stramenopiles	Bigyra	Opalozoa	Opalinata	Blastocystis-Group	Blastocystis	Blastocystis_hominis	0.990521
c05ff8f30753b33e9c5f649974ca613b	0	0	0	0	0	0	0	0	60	15	0	0	0	0	0	0	0	0	0	0	0	0	0	0	0	0	0	0	0	0	60	15	Eukaryota	TSAR	Stramenopiles	Bigyra	Opalozoa	Opalinata	Blastocystis-Group	Blastocystis	Blastocystis_hominis	0.816439
f7dec1fc8333861c85c2fc36850daebf	0	0	71	0	0	0	0	0	0	0	0	0	0	0	0	0	0	0	0	0	0	0	0	0	0	0	0	0	0	0	71	0	Eukaryota	TSAR	Stramenopiles	Bigyra	Opalozoa	Opalinata	Blastocystis-Group	Blastocystis	Blastocystis_sp,	0.999287
6d432983215950739e0901308f977deb	0	0	0	71	0	0	0	0	0	0	0	0	0	0	0	0	0	0	0	0	0	0	0	0	0	0	0	0	0	0	0	71	Eukaryota	TSAR	Stramenopiles	Bigyra	Opalozoa	Opalinata	Blastocystis-Group	Blastocystis	Blastocystis_sp,	1
b48b4d12c1b5f5dbc0c8d5bc9a4f46cf	0	0	0	70	0	0	0	0	0	0	0	0	0	0	0	0	0	0	0	0	0	0	0	0	0	0	0	0	0	0	0	70	Eukaryota	TSAR	Stramenopiles	Bigyra	Opalozoa	Opalinata	Blastocystis-Group	Blastocystis	Blastocystis_sp,	0.999799
d52097bbbe2e448c5d20e901915dc2d4	0	0	0	0	0	0	0	0	0	0	0	0	0	0	0	0	63	0	0	0	0	0	0	0	0	0	0	0	0	0	63	0	Eukaryota	TSAR	Stramenopiles	Bigyra	Opalozoa	Opalinata	Blastocystis-Group	Blastocystis	Blastocystis_sp,	0.922121
1fd2c46ee061c1f835085f43d5d29b42	0	0	0	0	0	0	0	0	0	0	0	0	0	62	0	0	0	0	0	0	0	0	0	0	0	0	0	0	0	0	0	62	Eukaryota	TSAR	Stramenopiles	Bigyra	Opalozoa	Opalinata	Blastocystis-Group	Blastocystis	Blastocystis_sp,	0.94223
144c6b8fc2074764c452b8370b9cd025	0	0	0	0	0	0	0	0	0	0	0	0	0	0	0	0	0	0	0	0	62	0	0	0	0	0	0	0	0	0	62	0	Eukaryota	TSAR	Stramenopiles	Bigyra	Opalozoa	Opalinata	Blastocystis-Group	Blastocystis	Blastocystis_sp,	0.964912
1467bbfdf26c91df368b830e704a3277	0	0	0	0	0	0	58	0	0	0	0	0	0	0	0	0	0	0	0	0	0	0	0	0	0	0	0	0	0	0	58	0	Eukaryota	TSAR	Stramenopiles	Bigyra	Opalozoa	Opalinata	Blastocystis-Group	Blastocystis	Blastocystis_sp,	0.951089
da85f7965cc32f8c8edeea7679de0ab4	0	0	0	0	0	0	0	0	0	0	0	0	0	57	0	0	0	0	0	0	0	0	0	0	0	0	0	0	0	0	0	57	Eukaryota	TSAR	Stramenopiles	Bigyra	Opalozoa	Opalinata	Blastocystis-Group	Blastocystis	Blastocystis_sp,	0.803956
8b57a8c8c2d772f72603eedbcf3fa427	0	0	0	0	0	0	0	0	0	0	0	0	0	0	0	0	0	0	0	0	0	0	52	0	0	0	0	0	0	0	52	0	Eukaryota	TSAR	Stramenopiles	Bigyra	Opalozoa	Opalinata	Blastocystis-Group	Blastocystis	Blastocystis_sp,	0.793109
3b44637cefcc327fa60fcd2aeb783b24	0	0	0	0	0	0	0	48	0	0	0	0	0	0	0	0	0	0	0	0	0	0	0	0	0	0	0	0	0	0	0	48	Eukaryota	TSAR	Stramenopiles	Bigyra	Opalozoa	Opalinata	Blastocystis-Group	Blastocystis	Blastocystis_sp,	0.934166
7be4ff5cf620b548bc0431b7a82f61a5	0	0	0	0	0	0	0	0	0	0	0	0	0	46	0	0	0	0	0	0	0	0	0	0	0	0	0	0	0	0	0	46	Eukaryota	TSAR	Stramenopiles	Bigyra	Opalozoa	Opalinata	Blastocystis-Group	Blastocystis	Blastocystis_sp,	0.877131
ca9f46cf4b73e62d4c1c7137b3162e8b	0	0	0	0	0	0	0	0	0	0	0	0	0	0	0	0	0	0	0	0	0	0	44	0	0	0	0	0	0	0	44	0	Eukaryota	TSAR	Stramenopiles	Bigyra	Opalozoa	Opalinata	Blastocystis-Group	Blastocystis	Blastocystis_sp,	0.82651
c6c11a2f5eae0ed5f9a7a73104881314	0	0	0	0	0	0	0	0	0	0	0	0	0	36	0	0	0	0	0	0	0	0	0	0	0	0	0	0	0	0	0	36	Eukaryota	TSAR	Stramenopiles	Bigyra	Opalozoa	Opalinata	Blastocystis-Group	Blastocystis	Blastocystis_sp,	1
f9d469063dfdb41e564d6a232f8dd6d6	0	0	0	0	0	0	0	0	0	0	0	0	35	0	0	0	0	0	0	0	0	0	0	0	0	0	0	0	0	0	35	0	Eukaryota	TSAR	Stramenopiles	Bigyra	Opalozoa	Opalinata	Blastocystis-Group	Blastocystis	-	0.99708
a83522317f756d8730b4473915ce3678	0	0	0	0	0	0	0	0	0	0	0	0	0	0	0	0	0	0	0	0	12	0	23	0	0	0	0	0	0	0	35	0	Eukaryota	TSAR	Stramenopiles	Bigyra	Opalozoa	Opalinata	Blastocystis-Group	Blastocystis	Blastocystis_sp,	0.946132
338c74b368e86dd8625de0e1d7bc68da	0	0	0	0	0	0	0	0	34	0	0	0	0	0	0	0	0	0	0	0	0	0	0	0	0	0	0	0	0	0	34	0	Eukaryota	TSAR	Stramenopiles	Bigyra	Opalozoa	Opalinata	Blastocystis-Group	Blastocystis	Blastocystis_hominis	0.962794
ebf52ab3ed773caf27f2eee296eb457e	0	0	0	0	0	0	0	0	0	0	0	24	0	0	0	0	0	0	0	0	0	0	0	0	0	0	0	0	0	0	0	24	Eukaryota	TSAR	Stramenopiles	Bigyra	Opalozoa	Opalinata	Blastocystis-Group	Blastocystis	Blastocystis_sp,	0.99999
3789e3a7f4e226ce2dbda7354251a96a	0	0	0	0	0	0	0	0	0	2	0	0	0	0	2	0	0	0	0	0	0	0	0	0	0	0	0	0	0	0	2	2	Eukaryota	TSAR	Stramenopiles	Bigyra	Opalozoa	Opalinata	Blastocystis-Group	Blastocystis	-	1
a2bb016b08f44dd44f09cb5bb225ac11	0	0	0	0	0	0	0	0	0	0	0	0	0	0	4	0	0	0	0	0	0	0	0	0	0	0	0	0	0	0	4	0	Eukaryota	TSAR	Stramenopiles	Bigyra	Opalozoa	Opalinata	Blastocystis-Group	Blastocystis	Blastocystis_sp,	0.999996
0a23865e36578617759c95df702e999d	0	0	0	0	0	0	2	0	0	0	0	0	0	0	0	0	0	0	0	0	0	0	0	0	0	0	0	0	0	0	2	0	Eukaryota	TSAR	Stramenopiles	Bigyra	Opalozoa	Opalinata	Blastocystis-Group	Blastocystis	-	0.999999
f82c051c85f9ced7b43ecc91563f6e2e	0	0	0	0	0	0	0	0	0	0	0	0	0	0	0	0	1153	0	0	0	0	0	0	0	0	0	0	0	0	0	1153	0	Eukaryota	TSAR	Alveolata	Dinoflagellata	Dinophyceae	Peridiniales	Blastodiniaceae	Blastodinium	-	0.999925
654ea4accf6449a70c18b02fcbe2be77	0	0	0	25	0	0	0	0	0	0	0	0	0	0	0	0	0	0	0	0	0	0	0	0	0	0	0	0	0	0	0	25	Eukaryota	TSAR	Alveolata	Dinoflagellata	Dinophyceae	Peridiniales	Blastodiniaceae	Blastodinium	Blastodinium_contortum	0.99976
e235e6b1423e9118e92f7f72b61c524b	0	0	0	0	0	0	0	0	1045	0	0	0	0	0	0	0	0	0	0	0	0	0	0	0	0	0	0	0	0	0	1045	0	Eukaryota	TSAR	Rhizaria	Cercozoa	Filosa-Sarcomonadea	Cercomonadida	Cercomonadidae	Cercomonas	Cercomonas_parincurva	0.97343
1672afb01ccc1e478f7c4d05768a8f6c	0	0	0	0	0	0	0	0	295	0	0	0	0	0	0	0	0	0	0	0	0	0	0	0	0	0	0	0	0	0	295	0	Eukaryota	TSAR	Rhizaria	Cercozoa	Filosa-Sarcomonadea	Cercomonadida	Cercomonadidae	Cercomonas	Cercomonas_parincurva	0.982794
843d40579db5e2ffac1852ad00760a3e	0	0	0	0	0	0	0	0	0	0	0	0	0	0	0	0	1978	0	0	0	0	0	0	0	0	0	0	0	0	0	1978	0	Eukaryota	TSAR	Rhizaria	Cercozoa	Cercozoa_X	Cercozoa_XX	Cercozoa_XXX	Cercozoa_XXXX	Cercozoa_XXXX_sp,	0.944862
55b931a64f81ada7f71ab95fee52e0e3	0	0	0	0	0	0	0	0	0	0	0	0	0	0	0	9	0	0	0	0	0	0	0	0	0	0	0	0	0	0	0	9	Eukaryota	TSAR	Rhizaria	Cercozoa	Cercozoa_X	Cercozoa_XX	Cercozoa_XXX	Cercozoa_XXXX	Cercozoa_XXXX_sp,	0.946726
3c2ccd583385e86e7795534e2b1d168a	0	0	0	0	0	0	0	0	0	0	742	0	0	0	0	0	0	0	0	0	0	0	0	0	0	0	0	0	0	0	742	0	Eukaryota	TSAR	Stramenopiles	Gyrista	Mediophyceae	Chaetocerotales	Chaetocerotaceae	Chaetoceros	Chaetoceros_gracilis	0.998219
7fcdec833cdcab3931a0900252f19cae	0	202	0	0	0	0	0	0	0	0	0	0	0	0	0	0	0	0	0	0	0	0	0	0	0	0	0	0	0	0	0	202	Eukaryota	TSAR	Alveolata	Ciliophora	Phyllopharyngea	Cyrtophoria_4	Chilodonellidae	Odontochlamys	Odontochlamys_alpestris	0.746477
ed35fe545c1f66e507d6825acde0cf1c	0	0	0	0	0	0	0	0	0	0	0	0	0	0	0	0	1249	0	0	0	0	0	0	0	0	0	0	0	0	0	1249	0	Eukaryota	TSAR	Rhizaria	Cercozoa	Filosa-Thecofilosea	Filosa-Thecofilosea_X	Chlamydophryidae	Lecythium	Lecythium_hyalinum	0.998748
efc68ab89402795c76d7288ab0af2fe8	0	0	0	0	0	0	0	0	0	0	0	0	141	0	0	0	0	0	0	0	0	0	0	0	0	0	0	0	0	0	141	0	Eukaryota	Haptista	Haptophyta	Haptophyta_X	Prymnesiophyceae	Prymnesiales	Chrysochromulinaceae	Chrysochromulina	Chrysochromulina_sp,	0.790248
e18185d8efcf10605fcde02fda27a60c	0	0	0	0	0	0	0	0	0	0	0	0	0	0	367	0	0	0	0	0	0	0	0	0	0	0	0	0	0	0	367	0	Eukaryota	TSAR	Stramenopiles	Gyrista	Chrysophyceae	Chrysophyceae_Clade-EC2I	Chrysophyceae_Clade-EC2I_X	Chrysophyceae_Clade-EC2I_XX	Chrysophyceae_Clade-EC2I_XX_sp,	0.999847
503ef5841222a122af552f986406648a	0	0	0	0	0	0	0	0	0	0	0	0	0	0	0	0	0	0	498	0	0	0	0	0	0	0	0	0	0	0	498	0	Eukaryota	TSAR	Rhizaria	Cercozoa	Filosa-Granofilosea	Desmothoracida	Clathrulinidae	Clathrulinidae_X	Clathrulinidae_X_sp,	1
3c396a7ab42416947ce9ce6428b8028d	0	0	0	0	0	0	0	0	0	0	0	0	0	0	0	0	0	0	12	0	0	0	0	0	0	0	0	0	0	0	12	0	Eukaryota	TSAR	Rhizaria	Cercozoa	Filosa-Granofilosea	Desmothoracida	Clathrulinidae	Clathrulinidae_X	Clathrulinidae_X_sp,	1
af76a48360ef6fe42664fbaa52188ed3	0	0	0	0	0	0	0	21	0	0	0	0	6205	0	0	0	0	0	0	0	14631	1946	0	0	0	18	0	0	0	0	20836	1985	Eukaryota	TSAR	Alveolata	Chrompodellids	Colpodellidea	Colpodellida	Colpodellaceae	Colpodella	Colpodella_sp,	0.999999
f488d3d6f4c4f7fd7b917c6c4ccf5399	0	0	0	0	0	0	0	0	0	0	0	0	0	0	0	0	0	0	0	0	0	0	0	0	0	12440	0	0	0	0	0	12440	Eukaryota	TSAR	Alveolata	Chrompodellids	Colpodellidea	Colpodellida	Colpodellaceae	Colpodella	Colpodella_sp,	0.995448
ce33587108c77cae27aa78733784e794	0	0	0	0	0	0	0	0	0	0	0	0	0	0	0	0	760	0	0	0	0	0	0	0	0	0	0	0	0	0	760	0	Eukaryota	TSAR	Alveolata	Chrompodellids	Colpodellidea	Colpodellida	Colpodellaceae	Colpodella	Colpodella_sp,	0.999802
029b3d08e928be2408b5b52ee6c691e7	0	0	0	0	0	0	0	0	0	0	0	0	0	14	0	5	0	0	0	0	0	495	0	0	0	0	0	0	0	0	0	514	Eukaryota	TSAR	Alveolata	Chrompodellids	Colpodellidea	Colpodellida	Colpodellaceae	Colpodella	Colpodella_sp,	1
901625a921bb488162fe3c5747d41bcf	0	0	0	0	0	0	0	0	0	0	0	0	0	0	0	0	0	0	0	0	275	0	0	0	0	0	0	0	0	0	275	0	Eukaryota	TSAR	Alveolata	Chrompodellids	Colpodellidea	Colpodellida	Colpodellaceae	Colpodella	Colpodella_sp,	0.999998
c8f7d78eac2a1b083a2ab2e7315dd6a8	0	0	0	0	0	0	0	0	0	0	0	0	0	0	0	0	0	0	0	0	0	0	0	0	0	260	0	0	0	0	0	260	Eukaryota	TSAR	Alveolata	Chrompodellids	Colpodellidea	Colpodellida	Colpodellaceae	Colpodellidae2	Colpodellidae2_sp,	0.813352
d18d46d492587511ee88cdee182c07a1	0	0	0	0	0	0	0	0	0	0	0	0	0	0	0	0	0	0	0	0	0	0	0	0	0	211	0	0	0	0	0	211	Eukaryota	TSAR	Alveolata	Chrompodellids	Colpodellidea	Colpodellida	Colpodellaceae	Colpodella	Colpodella_sp,	0.943425
4e850f66e5e3acdbad2bc61e238edd10	0	0	0	0	0	0	0	0	0	0	188	0	0	0	0	0	0	0	0	0	0	0	0	0	0	0	0	0	0	0	188	0	Eukaryota	TSAR	Alveolata	Chrompodellids	Colpodellidea	Colpodellida	Colpodellaceae	Colpodella	-	0.999997
85476df05ab6febc68140ab7ddc775e4	0	0	0	0	0	0	0	0	0	0	0	0	0	0	0	0	0	0	0	0	0	0	0	0	0	148	0	0	0	0	0	148	Eukaryota	TSAR	Alveolata	Chrompodellids	Colpodellidea	Colpodellida	Colpodellaceae	Colpodella	Colpodella_sp,	0.922559
ae39b1ff53296c53bf3a4306781ae2f1	0	0	0	0	0	0	0	0	0	0	0	0	0	0	0	0	0	0	0	0	0	0	0	0	0	92	0	0	0	0	0	92	Eukaryota	TSAR	Alveolata	Chrompodellids	Colpodellidea	Colpodellida	Colpodellaceae	Colpodella	Colpodella_sp,	0.989644
2f72841e9d0b0d6a8e23175b4f4cd00f	0	0	0	0	0	0	0	0	0	0	0	0	0	0	0	0	0	0	0	0	0	0	0	0	0	68	0	0	0	0	0	68	Eukaryota	TSAR	Alveolata	Chrompodellids	Colpodellidea	Colpodellida	Colpodellaceae	Colpodella	Colpodella_sp,	0.998054
35dffb4831da71dd75881e9c378f4a63	0	0	0	0	0	0	0	0	0	0	0	0	0	0	0	0	0	0	0	0	0	0	0	0	0	50	0	0	0	0	0	50	Eukaryota	TSAR	Alveolata	Chrompodellids	Colpodellidea	Colpodellida	Colpodellaceae	Colpodella	Colpodella_sp,	0.947164
c0b0ea5a6228f26a59178a760cbc8b51	0	0	0	0	0	0	0	0	0	0	0	0	0	0	0	0	0	0	0	0	0	0	0	0	0	47	0	0	0	0	0	47	Eukaryota	TSAR	Alveolata	Chrompodellids	Colpodellidea	Colpodellida	Colpodellaceae	Colpodella	Colpodella_angusta	1
7754d69921828edd8f5429de4c990333	0	0	0	0	0	0	0	0	0	0	0	0	0	0	0	0	0	0	0	0	0	0	0	0	0	27	0	0	0	0	0	27	Eukaryota	TSAR	Alveolata	Chrompodellids	Colpodellidea	Colpodellida	Colpodellaceae	Colpodella	Colpodella_sp,	0.999628
94b2ea3c4c5d0b29979a63c44692a2a9	0	0	0	0	0	0	0	0	0	0	0	0	0	0	0	0	0	0	0	0	0	0	0	0	0	18	0	0	0	0	0	18	Eukaryota	TSAR	Alveolata	Chrompodellids	Colpodellidea	Colpodellida	Colpodellaceae	Colpodella	Colpodella_tetrahymenae	0.866827
d3e8b64fb8da3f9fce94bfbe2d81996f	0	0	0	0	0	0	0	0	0	0	0	0	0	0	0	0	0	0	0	0	0	16	0	0	0	0	0	0	0	0	0	16	Eukaryota	TSAR	Alveolata	Chrompodellids	Colpodellidea	Colpodellida	Colpodellaceae	Colpodella	Colpodella_sp,	0.859205
970f049a277ec371dd12d0b2e6c4e761	0	0	0	0	0	0	0	14	0	0	0	0	0	0	0	0	0	0	0	0	0	0	0	0	0	0	0	0	0	0	0	14	Eukaryota	TSAR	Alveolata	Chrompodellids	Colpodellidea	Colpodellida	Colpodellaceae	Colpodella	Colpodella_sp,	0.984665
708ce1e38b36fad788bb62d5b3cf24d1	0	0	0	0	0	0	0	11	0	0	0	0	0	0	0	0	0	0	0	0	0	0	0	0	0	0	0	0	0	0	0	11	Eukaryota	TSAR	Alveolata	Chrompodellids	Colpodellidea	Colpodellida	Colpodellaceae	Colpodella	Colpodella_sp,	0.761813
81bad47fda70ea7a4fa5e52ce40babe9	0	0	0	0	0	0	8	0	0	0	0	0	0	0	0	0	0	0	0	0	0	0	0	0	0	0	0	0	0	0	8	0	Eukaryota	TSAR	Alveolata	Chrompodellids	Colpodellidea	Colpodellida	Colpodellaceae	Colpodellidae2	Colpodellidae2_sp,	0.979339
098b1a7092376f80c2393bac9e2ce363	0	0	0	0	0	0	0	0	0	0	0	0	0	0	0	0	0	0	0	0	0	0	0	0	0	4	0	0	0	0	0	4	Eukaryota	TSAR	Alveolata	Chrompodellids	Colpodellidea	Colpodellida	Colpodellaceae	Colpodella	Colpodella_angusta	1
5b41d1264229b6eff9298a0491677e03	0	0	0	0	0	0	0	0	0	0	0	0	0	0	0	0	0	0	0	0	0	0	0	0	0	3	0	0	0	0	0	3	Eukaryota	TSAR	Alveolata	Chrompodellids	Colpodellidea	Colpodellida	Colpodellaceae	Colpodella	Colpodella_sp,	0.999995
1fa3a2ccca1765c8348a6b35e553c024	0	0	0	0	0	0	0	0	0	0	0	0	0	0	0	0	0	0	0	0	0	0	0	0	0	3	0	0	0	0	0	3	Eukaryota	TSAR	Alveolata	Chrompodellids	Colpodellidea	Colpodellida	Colpodellaceae	Colpodella	Colpodella_sp,	0.854708
42050ab26a7f73bb779757288f572a5f	0	0	0	0	0	0	0	0	0	0	0	0	0	0	0	0	0	0	0	0	0	2023	0	0	0	0	0	0	0	0	0	2023	Eukaryota	TSAR	Alveolata	Apicomplexa	Gregarinomorphea	Cryptogregarinorida	Cryptosporidiidae	Cryptosporidium	Cryptosporidium_struthionis	1
7cee3c672f0693b8b3051dae6e3034fd	0	0	0	0	0	0	0	0	0	0	0	0	0	0	0	0	0	0	0	0	0	0	0	0	0	62	0	0	0	0	0	62	Eukaryota	TSAR	Alveolata	Apicomplexa	Gregarinomorphea	Cryptogregarinorida	Cryptosporidiidae	Cryptosporidium	Cryptosporidium_struthionis	0.998032
2643d312b087f7f30e6c74e45b4624af	0	0	0	0	0	0	0	0	0	0	0	0	0	0	0	10	0	0	0	0	0	0	0	0	0	0	0	0	0	0	0	10	Eukaryota	TSAR	Alveolata	Apicomplexa	Gregarinomorphea	Cryptogregarinorida	Cryptosporidiidae	Cryptosporidium9	Cryptosporidium_scrofarum	0.735574
0f73f53061dd36adef44555e3f36fe23	0	0	0	43	0	0	0	0	1135	0	0	0	0	0	0	0	0	0	0	0	0	0	0	0	29	0	0	0	0	0	1164	43	Eukaryota	TSAR	Alveolata	Dinoflagellata	Syndiniales	Dino-Group-I	Dino-Group-I-Clade-1	Dino-Group-I-Clade-1_X	Dino-Group-I-Clade-1_X_sp,	1
7f3c568e3587eafdb0ddcb11bef743ce	0	0	0	0	0	0	0	0	0	0	0	0	0	0	0	0	0	0	355	0	0	0	0	0	0	0	0	0	0	0	355	0	Eukaryota	TSAR	Alveolata	Dinoflagellata	Syndiniales	Dino-Group-I	Dino-Group-I-Clade-1	Dino-Group-I-Clade-1_X	Dino-Group-I-Clade-1_X_sp,	1
7479c4378ae7e84010e92ff0663ba6e5	0	0	0	0	0	0	0	0	0	0	0	0	0	0	0	0	0	0	0	0	0	0	318	0	0	0	0	0	0	0	318	0	Eukaryota	TSAR	Alveolata	Dinoflagellata	Syndiniales	Dino-Group-I	Dino-Group-I-Clade-1	Dino-Group-I-Clade-1_X	Dino-Group-I-Clade-1_X_sp,	1
8cac477f4efe35aaffd65894a53b7d69	0	0	0	0	185	0	0	0	0	0	0	0	0	0	0	0	0	9	0	0	0	0	0	25	0	0	0	0	0	0	185	34	Eukaryota	TSAR	Alveolata	Dinoflagellata	Syndiniales	Dino-Group-I	Dino-Group-I-Clade-1	Dino-Group-I-Clade-1_X	Dino-Group-I-Clade-1_X_sp,	1
2c5c22ec85a75ad5735e14ee2027eb24	0	0	0	0	0	0	0	0	0	0	0	0	0	0	0	0	0	0	0	0	0	0	0	0	0	0	0	0	23	0	23	0	Eukaryota	TSAR	Alveolata	Dinoflagellata	Syndiniales	Dino-Group-I	Dino-Group-I-Clade-1	Dino-Group-I-Clade-1_X	Dino-Group-I-Clade-1_X_sp,	1
49e1ab0035c88fa241ddba2deb2888c2	0	0	0	0	0	0	0	0	0	0	0	0	0	0	0	0	0	0	0	0	0	17	0	0	0	0	0	0	0	0	0	17	Eukaryota	TSAR	Alveolata	Dinoflagellata	Syndiniales	Dino-Group-I	Dino-Group-I-Clade-1	Dino-Group-I-Clade-1_X	Dino-Group-I-Clade-1_X_sp,	1
fbeb81dfc9c0f9ac332308ca705ccc1c	0	0	0	0	0	0	0	0	0	0	0	0	0	0	0	7	0	0	0	0	0	0	0	0	0	0	0	0	0	0	0	7	Eukaryota	TSAR	Alveolata	Dinoflagellata	Syndiniales	Dino-Group-I	Dino-Group-I-Clade-1	Dino-Group-I-Clade-1_X	Dino-Group-I-Clade-1_X_sp,	1
20ae6a8cdbb2fac9522a9e85f367fb3d	0	0	0	0	0	0	0	0	569	0	0	0	0	0	0	0	0	0	0	0	0	0	0	0	0	0	0	0	0	0	569	0	Eukaryota	TSAR	Alveolata	Dinoflagellata	Syndiniales	Dino-Group-I	Dino-Group-I-Clade-3	Dino-Group-I-Clade-3_X	Dino-Group-I-Clade-3_X_sp,	1
0569ab68f7ef769fcbf33a8ca0fe37be	0	0	3718	0	0	0	0	0	0	0	0	0	0	0	0	0	0	0	0	0	0	0	0	0	0	0	0	0	0	0	3718	0	Eukaryota	TSAR	Alveolata	Dinoflagellata	Syndiniales	Dino-Group-I	Dino-Group-I-Clade-4	Dino-Group-I-Clade-4_X	Dino-Group-I-Clade-4_X_sp,	1
74e2520bbdcbd7b1810047842dde03ab	0	0	0	0	0	0	0	0	0	0	0	0	0	0	0	0	985	0	0	0	0	0	0	0	0	0	0	0	0	0	985	0	Eukaryota	TSAR	Alveolata	Dinoflagellata	Syndiniales	Dino-Group-I	Dino-Group-I-Clade-4	Dino-Group-I-Clade-4_X	Dino-Group-I-Clade-4_X_sp,	0.949441
8669ae1c422f8607eba1655f861fcb97	0	0	0	0	0	0	0	0	0	0	0	0	0	0	0	0	0	0	0	0	388	0	0	0	0	0	0	0	0	0	388	0	Eukaryota	TSAR	Alveolata	Dinoflagellata	Syndiniales	Dino-Group-I	Dino-Group-I-Clade-4	Dino-Group-I-Clade-4_X	Dino-Group-I-Clade-4_X_sp,	0.998994
8c60be4f3744fcf23d980c3fcfc9a19a	0	0	0	0	0	0	0	0	0	0	0	0	0	0	0	0	0	0	0	0	0	0	244	0	0	0	0	0	0	0	244	0	Eukaryota	TSAR	Alveolata	Dinoflagellata	Syndiniales	Dino-Group-I	Dino-Group-I-Clade-4	Dino-Group-I-Clade-4_X	Dino-Group-I-Clade-4_X_sp,	0.999934
fa8f792f722e51017cb85a863e045ad7	0	0	0	0	0	0	0	0	0	0	0	0	0	236	0	0	0	0	0	0	0	0	0	0	0	0	0	0	0	0	0	236	Eukaryota	TSAR	Alveolata	Dinoflagellata	Syndiniales	Dino-Group-I	Dino-Group-I-Clade-4	Dino-Group-I-Clade-4_X	Dino-Group-I-Clade-4_X_sp,	0.999858
188dabb738c856f3ee879bb2d0cebf40	0	0	0	0	0	0	0	0	0	0	0	0	0	0	0	0	0	0	0	0	235	0	0	0	0	0	0	0	0	0	235	0	Eukaryota	TSAR	Alveolata	Dinoflagellata	Syndiniales	Dino-Group-I	Dino-Group-I-Clade-4	Dino-Group-I-Clade-4_X	Dino-Group-I-Clade-4_X_sp,	0.998619
913760a0f7e4fa4beb0728720412e89f	140	0	0	0	0	0	0	0	0	0	0	0	0	0	0	0	0	0	0	0	0	0	0	0	0	0	0	0	0	0	140	0	Eukaryota	TSAR	Alveolata	Dinoflagellata	Syndiniales	Dino-Group-I	Dino-Group-I-Clade-4	Dino-Group-I-Clade-4_X	Dino-Group-I-Clade-4_X_sp,	0.999974
9eabde6aecfd21b1ce61cc9e9ff9a326	0	0	0	0	0	0	0	0	0	0	0	0	0	0	0	0	0	0	0	0	0	0	0	19	0	0	0	0	0	101	0	120	Eukaryota	TSAR	Alveolata	Dinoflagellata	Syndiniales	Dino-Group-I	Dino-Group-I-Clade-4	Dino-Group-I-Clade-4_X	Dino-Group-I-Clade-4_X_sp,	1
1c4559a63d8758d948266d273d67ec1c	0	0	0	0	0	0	115	0	0	0	0	0	0	0	0	0	0	0	0	0	0	0	0	0	0	0	0	0	0	0	115	0	Eukaryota	TSAR	Alveolata	Dinoflagellata	Syndiniales	Dino-Group-I	Dino-Group-I-Clade-4	Dino-Group-I-Clade-4_X	Dino-Group-I-Clade-4_X_sp,	1
889ad1b2747ce56a7a163d6b1e854a39	0	0	0	0	23	0	0	0	0	0	0	0	0	0	0	0	0	0	0	0	0	0	0	0	0	0	0	0	0	0	23	0	Eukaryota	TSAR	Alveolata	Dinoflagellata	Syndiniales	Dino-Group-I	Dino-Group-I-Clade-4	Euduboscquella	Euduboscquella_costata	0.960475
4196ab47719d5a3740f2adb5ee33cd45	0	0	0	0	0	0	0	17	0	0	0	0	0	0	0	0	0	0	0	0	0	0	0	0	0	0	0	0	0	0	0	17	Eukaryota	TSAR	Alveolata	Dinoflagellata	Syndiniales	Dino-Group-I	Dino-Group-I-Clade-4	Dino-Group-I-Clade-4_X	Dino-Group-I-Clade-4_X_sp,	0.999958
009adcfc30c85a1ead01fab1c3fc8b5c	0	0	0	0	0	0	0	0	0	0	0	0	0	0	0	0	1209	0	0	0	0	0	0	0	0	0	0	0	0	0	1209	0	Eukaryota	TSAR	Alveolata	Dinoflagellata	Syndiniales	Dino-Group-I	Dino-Group-I-Clade-5	Dino-Group-I-Clade-5_X	Dino-Group-I-Clade-5_X_sp,	1
a9081db5e54c620da643b68f93a60413	0	0	0	0	0	0	0	0	0	0	0	0	0	0	0	0	1090	0	0	0	0	0	0	0	0	0	0	0	0	0	1090	0	Eukaryota	TSAR	Alveolata	Dinoflagellata	Syndiniales	Dino-Group-I	Dino-Group-I-Clade-5	Dino-Group-I-Clade-5_X	Dino-Group-I-Clade-5_X_sp,	1
adf782967a9fd5c412b7ed6ffada8835	0	0	0	0	281	0	0	0	0	0	0	0	0	0	0	0	0	0	0	0	0	0	0	0	0	0	0	0	0	0	281	0	Eukaryota	TSAR	Alveolata	Dinoflagellata	Syndiniales	Dino-Group-I	Dino-Group-I-Clade-5	Dino-Group-I-Clade-5_X	Dino-Group-I-Clade-5_X_sp,	1
1c6f58e641d203bed5a4deb564799e7a	257	0	0	0	0	0	0	0	0	0	0	0	0	0	0	0	0	0	0	0	0	0	0	0	0	0	0	0	0	0	257	0	Eukaryota	TSAR	Alveolata	Dinoflagellata	Syndiniales	Dino-Group-I	Dino-Group-I-Clade-5	Dino-Group-I-Clade-5_X	Dino-Group-I-Clade-5_X_sp,	1
1110ec55e37f3ff335ab137fcd7f4020	0	0	0	0	0	0	0	0	0	0	0	0	0	0	0	0	0	0	252	0	0	0	0	0	0	0	0	0	0	0	252	0	Eukaryota	TSAR	Alveolata	Dinoflagellata	Syndiniales	Dino-Group-I	Dino-Group-I-Clade-5	Dino-Group-I-Clade-5_X	Dino-Group-I-Clade-5_X_sp,	0.995647
1580866c1260e853e686b39ecb51026a	0	0	0	0	0	0	0	0	0	0	0	0	0	0	0	0	0	0	75	0	0	0	0	0	0	0	0	0	0	0	75	0	Eukaryota	TSAR	Alveolata	Dinoflagellata	Syndiniales	Dino-Group-I	Dino-Group-I-Clade-5	Dino-Group-I-Clade-5_X	Dino-Group-I-Clade-5_X_sp,	0.990861
7e8a749756bf6fc31626db7b0e590407	0	0	0	0	0	0	0	0	0	0	0	0	0	0	0	0	0	0	0	0	0	0	0	0	0	0	0	0	0	59	0	59	Eukaryota	TSAR	Alveolata	Dinoflagellata	Syndiniales	Dino-Group-I	Dino-Group-I-Clade-5	Dino-Group-I-Clade-5_X	Dino-Group-I-Clade-5_X_sp,	1
1900c97c70bdb799e7c7498182b216bb	0	0	0	0	0	0	0	0	0	0	0	0	0	0	0	0	0	12	0	0	0	0	0	0	0	0	0	0	0	0	0	12	Eukaryota	TSAR	Alveolata	Dinoflagellata	Syndiniales	Dino-Group-I	Dino-Group-I-Clade-5	Dino-Group-I-Clade-5_X	Dino-Group-I-Clade-5_X_sp,	1
8e149f84528d9e7856a72c64aa7f5345	0	0	0	0	0	6	0	0	0	0	0	0	0	0	0	0	0	0	0	0	0	0	0	0	0	0	0	0	0	0	0	6	Eukaryota	TSAR	Alveolata	Dinoflagellata	Syndiniales	Dino-Group-I	Dino-Group-I-Clade-5	Dino-Group-I-Clade-5_X	Dino-Group-I-Clade-5_X_sp,	1
3652b8876ba74c7b27004498ffc376d9	0	0	0	0	0	0	0	0	0	0	0	0	0	0	0	0	0	0	0	0	0	0	0	0	0	0	0	2	0	0	0	2	Eukaryota	TSAR	Alveolata	Dinoflagellata	Syndiniales	Dino-Group-I	Dino-Group-I-Clade-5	Dino-Group-I-Clade-5_X	Dino-Group-I-Clade-5_X_sp,	1
73ed4e56847ed80d10236f7f008996f7	0	0	0	0	0	0	0	0	0	0	0	0	0	0	0	0	0	0	0	0	225	0	0	0	0	0	0	0	0	0	225	0	Eukaryota	TSAR	Alveolata	Dinoflagellata	Syndiniales	Dino-Group-I	Dino-Group-I-Clade-6	Dino-Group-I-Clade-6_X	Dino-Group-I-Clade-6_X_sp,	0.999978
5c3dfe173474f33ab43e1fa808e390e3	0	0	0	0	0	0	0	0	0	0	0	0	0	0	0	0	0	0	0	0	488	0	0	0	0	0	0	0	0	0	488	0	Eukaryota	TSAR	Alveolata	Dinoflagellata	Syndiniales	Dino-Group-II	Dino-Group-II_X	Dino-Group-II_XX	Dino-Group-II_XX_sp,	0.973291
a359404af56cef25735045862175c57b	0	0	4455	0	0	0	0	0	0	0	0	0	0	0	0	0	0	0	0	0	0	0	0	0	0	0	0	0	0	0	4455	0	Eukaryota	TSAR	Alveolata	Dinoflagellata	Syndiniales	Dino-Group-II	Dino-Group-II-Clade-1	Dino-Group-II-Clade-1_X	Dino-Group-II-Clade-1_X_sp,	0.999661
fa966d989e4c56972cb9707f7e6a12e6	0	0	0	0	0	0	0	0	615	0	0	0	0	0	0	0	0	0	0	0	0	0	0	0	0	0	0	0	0	0	615	0	Eukaryota	TSAR	Alveolata	Dinoflagellata	Syndiniales	Dino-Group-II	Dino-Group-II-Clade-1	Dino-Group-II-Clade-1_X	Dino-Group-II-Clade-1_X_sp,	1
c4783e4ce39b7649ac2c79f69696b84f	0	0	0	0	0	0	0	19	0	0	0	0	0	0	0	0	0	0	0	0	0	0	0	0	0	0	0	0	0	0	0	19	Eukaryota	TSAR	Alveolata	Dinoflagellata	Syndiniales	Dino-Group-II	Dino-Group-II-Clade-1	Dino-Group-II-Clade-1_X	Dino-Group-II-Clade-1_X_sp,	0.999997
4ce0e5d5e59920ec2ed378c56affa126	0	0	0	0	0	17	0	0	0	0	0	0	0	0	0	0	0	0	0	0	0	0	0	0	0	0	0	0	0	0	0	17	Eukaryota	TSAR	Alveolata	Dinoflagellata	Syndiniales	Dino-Group-II	Dino-Group-II-Clade-1	Dino-Group-II-Clade-1_X	Dino-Group-II-Clade-1_X_sp,	0.998499
b52c88c52b9e04ba438320e56a311572	0	0	5330	0	0	0	0	0	0	0	0	0	0	0	0	0	0	0	0	0	0	0	0	0	0	0	0	0	0	0	5330	0	Eukaryota	TSAR	Alveolata	Dinoflagellata	Syndiniales	Dino-Group-II	Dino-Group-II-Clade-10-and-11	Dino-Group-II-Clade-10-and-11_X	Dino-Group-II-Clade-10-and-11_X_sp,	0.999659
3b65c54fc1d8d2cfa3639122ec5f9ec2	0	0	0	0	0	0	0	0	1091	0	0	0	0	0	0	0	0	0	0	0	0	0	0	0	0	0	0	0	0	0	1091	0	Eukaryota	TSAR	Alveolata	Dinoflagellata	Syndiniales	Dino-Group-II	Dino-Group-II-Clade-10-and-11	Dino-Group-II-Clade-10-and-11_X	Dino-Group-II-Clade-10-and-11_X_sp,	0.99982
6bcdda6fc8eb0e6d92b95c2767e57190	0	0	342	0	0	0	0	0	0	0	0	0	0	0	0	0	0	0	0	0	0	0	0	0	0	0	0	0	0	0	342	0	Eukaryota	TSAR	Alveolata	Dinoflagellata	Syndiniales	Dino-Group-II	Dino-Group-II-Clade-10-and-11	Dino-Group-II-Clade-10-and-11_X	Dino-Group-II-Clade-10-and-11_X_sp,	0.999509
d53204804add5cfd405e28ce43d39e8a	256	0	0	0	0	0	0	0	0	0	0	0	0	0	0	0	0	0	0	0	0	0	0	0	0	0	0	0	0	0	256	0	Eukaryota	TSAR	Alveolata	Dinoflagellata	Syndiniales	Dino-Group-II	Dino-Group-II-Clade-10-and-11	Dino-Group-II-Clade-10-and-11_X	Dino-Group-II-Clade-10-and-11_X_sp,	0.980069
413b8fd1b56f8f0e45aa50eb5a28c88c	0	0	0	0	0	0	0	0	0	0	0	0	238	0	0	0	0	0	0	0	0	0	0	0	0	0	0	0	0	0	238	0	Eukaryota	TSAR	Alveolata	Dinoflagellata	Syndiniales	Dino-Group-II	Dino-Group-II-Clade-10-and-11	Dino-Group-II-Clade-10-and-11_X	Dino-Group-II-Clade-10-and-11_X_sp,	0.998371
2b3698c96436c5142bef6deba2df9867	0	0	147	0	0	0	0	0	0	0	0	0	0	0	0	0	0	0	0	0	0	0	0	0	0	0	0	0	0	0	147	0	Eukaryota	TSAR	Alveolata	Dinoflagellata	Syndiniales	Dino-Group-II	Dino-Group-II-Clade-10-and-11	Dino-Group-II-Clade-10-and-11_X	Dino-Group-II-Clade-10-and-11_X_sp,	0.99931
c9c87445110df6c4ad04d45bd12e8cd1	0	0	92	0	0	0	0	0	0	0	0	0	0	0	0	0	0	0	0	0	0	0	0	0	0	0	0	0	0	0	92	0	Eukaryota	TSAR	Alveolata	Dinoflagellata	Syndiniales	Dino-Group-II	Dino-Group-II-Clade-10-and-11	Dino-Group-II-Clade-10-and-11_X	Dino-Group-II-Clade-10-and-11_X_sp,	0.999535
20129e4ebedd4250f68ed2cc532d4f68	0	0	0	0	0	0	0	0	0	0	0	0	0	0	0	0	0	0	0	0	0	0	15	0	0	0	0	0	0	0	15	0	Eukaryota	TSAR	Alveolata	Dinoflagellata	Syndiniales	Dino-Group-II	Dino-Group-II-Clade-10-and-11	Dino-Group-II-Clade-10-and-11_X	Dino-Group-II-Clade-10-and-11_X_sp,	0.999267
41adb02887726df1852fe9938796a325	0	0	0	0	0	0	0	0	0	0	0	0	0	0	0	0	0	0	0	0	0	0	0	0	0	0	0	0	0	12	0	12	Eukaryota	TSAR	Alveolata	Dinoflagellata	Syndiniales	Dino-Group-II	Dino-Group-II-Clade-10-and-11	Dino-Group-II-Clade-10-and-11_X	Dino-Group-II-Clade-10-and-11_X_sp,	0.999995
5609006efe66cb73ee0e65ab0b9d81df	0	0	0	0	0	0	0	0	0	0	0	0	0	0	0	0	0	0	0	0	0	10	0	0	0	0	0	0	0	0	0	10	Eukaryota	TSAR	Alveolata	Dinoflagellata	Syndiniales	Dino-Group-II	Dino-Group-II-Clade-10-and-11	Dino-Group-II-Clade-10-and-11_X	Dino-Group-II-Clade-10-and-11_X_sp,	0.999728
7dc9cfe56028e80d8e58cbfff74b9cc7	0	0	0	0	0	0	0	0	0	0	0	0	0	0	0	0	0	0	0	0	0	0	0	10	0	0	0	0	0	0	0	10	Eukaryota	TSAR	Alveolata	Dinoflagellata	Syndiniales	Dino-Group-II	Dino-Group-II-Clade-10-and-11	Dino-Group-II-Clade-10-and-11_X	Dino-Group-II-Clade-10-and-11_X_sp,	0.999945
497dc56241565ff90982bbb94fa9f248	0	0	0	7	0	0	0	0	0	0	0	0	0	0	0	0	0	0	0	0	0	0	0	0	0	0	0	0	0	0	0	7	Eukaryota	TSAR	Alveolata	Dinoflagellata	Syndiniales	Dino-Group-II	Dino-Group-II-Clade-10-and-11	Dino-Group-II-Clade-10-and-11_X	Dino-Group-II-Clade-10-and-11_X_sp,	0.999395
6af6263ee120799ed375d66e55ff1da2	0	0	0	0	0	0	0	0	0	0	0	0	0	0	0	0	0	0	0	0	0	0	0	7	0	0	0	0	0	0	0	7	Eukaryota	TSAR	Alveolata	Dinoflagellata	Syndiniales	Dino-Group-II	Dino-Group-II-Clade-10-and-11	Dino-Group-II-Clade-10-and-11_X	Dino-Group-II-Clade-10-and-11_X_sp,	0.999996
8c0a25e42e13bc1210122e1f117b5b46	0	0	0	0	0	0	0	0	0	0	0	0	0	0	0	0	0	0	0	0	0	6	0	0	0	0	0	0	0	0	0	6	Eukaryota	TSAR	Alveolata	Dinoflagellata	Syndiniales	Dino-Group-II	Dino-Group-II-Clade-10-and-11	Dino-Group-II-Clade-10-and-11_X	Dino-Group-II-Clade-10-and-11_X_sp,	0.999967
6030c611f99d7a3a46a57960796dc064	0	0	0	0	601	0	0	0	0	0	0	0	0	0	0	0	0	0	0	0	0	0	0	0	0	0	0	0	0	0	601	0	Eukaryota	TSAR	Alveolata	Dinoflagellata	Syndiniales	Dino-Group-II	Dino-Group-II-Clade-16	Dino-Group-II-Clade-16_X	Dino-Group-II-Clade-16_X_sp,	1
bf95e1477003234a5e0b5dff400ccfea	0	0	0	0	175	0	0	0	0	0	0	0	0	0	0	0	0	0	0	0	0	0	0	0	0	0	0	0	0	0	175	0	Eukaryota	TSAR	Alveolata	Dinoflagellata	Syndiniales	Dino-Group-II	Dino-Group-II-Clade-2	Dino-Group-II-Clade-2_X	Dino-Group-II-Clade-2_X_sp,	0.999994
3fb17ef8291c200253ebd4b478bc671d	0	0	0	0	0	7	0	0	0	0	0	0	0	0	0	0	0	0	0	0	0	0	0	0	0	0	0	0	0	0	0	7	Eukaryota	TSAR	Alveolata	Dinoflagellata	Syndiniales	Dino-Group-II	Dino-Group-II-Clade-20	Dino-Group-II-Clade-20_X	Dino-Group-II-Clade-20_X_sp,	1
e31a48ac15f439281d18d1b6afa50572	0	0	0	0	0	0	0	0	0	0	0	0	0	0	0	0	0	0	0	0	0	0	377	0	0	0	0	0	0	0	377	0	Eukaryota	TSAR	Alveolata	Dinoflagellata	Syndiniales	Dino-Group-II	Dino-Group-II-Clade-22	Dino-Group-II-Clade-22_X	Dino-Group-II-Clade-22_X_sp,	0.999997
13fe8026a96283083be0e6ddcc8f2c60	0	0	0	0	356	0	0	0	0	0	0	0	0	0	0	0	0	0	0	0	0	0	0	0	0	0	0	0	0	0	356	0	Eukaryota	TSAR	Alveolata	Dinoflagellata	Syndiniales	Dino-Group-II	Dino-Group-II-Clade-22	Dino-Group-II-Clade-22_X	Dino-Group-II-Clade-22_X_sp,	1
440d04df7c6b73ee6a02f4ad4837623c	0	0	0	9	0	0	0	0	0	0	0	0	0	0	0	0	0	0	0	0	0	0	0	0	0	0	0	0	0	0	0	9	Eukaryota	TSAR	Alveolata	Dinoflagellata	Syndiniales	Dino-Group-II	Dino-Group-II-Clade-22	Dino-Group-II-Clade-22_X	Dino-Group-II-Clade-22_X_sp,	1
0323a8b937f5641625d4de6f9d283550	0	0	0	0	0	0	0	0	0	0	0	0	0	0	0	0	0	0	0	0	442	0	0	0	0	0	0	0	0	0	442	0	Eukaryota	TSAR	Alveolata	Dinoflagellata	Syndiniales	Dino-Group-II	Dino-Group-II-Clade-26	Dino-Group-II-Clade-26_X	Dino-Group-II-Clade-26_X_sp,	1
d300adcdd3ddd3f4663a0152f87f9fae	230	0	0	0	0	0	0	0	0	0	0	0	0	0	0	0	0	0	0	0	0	0	0	0	0	0	0	0	0	0	230	0	Eukaryota	TSAR	Alveolata	Dinoflagellata	Syndiniales	Dino-Group-II	Dino-Group-II-Clade-3	Dino-Group-II-Clade-3_X	Dino-Group-II-Clade-3_X_sp,	1
00372866120200b41a8ee26a79bf474d	0	0	0	0	0	0	0	0	0	0	0	0	0	0	0	0	0	0	0	0	0	0	0	0	0	0	0	2	0	0	0	2	Eukaryota	TSAR	Alveolata	Dinoflagellata	Syndiniales	Dino-Group-II	Dino-Group-II-Clade-35	Dino-Group-II-Clade-35_X	Dino-Group-II-Clade-35_X_sp,	0.99992
3756f0d7977751940fe9b38f68e0c613	0	0	0	0	0	0	0	0	0	0	0	0	0	0	0	16	0	0	0	0	0	0	0	0	0	0	0	0	0	0	0	16	Eukaryota	TSAR	Alveolata	Dinoflagellata	Syndiniales	Dino-Group-II	Dino-Group-II-Clade-4	Amoebophrya	Amoebophrya_ceratii	0.715012
6db8b81aef28254858d13e196244718f	0	0	0	0	0	0	0	0	0	0	0	0	0	0	1075	0	0	0	0	0	0	0	0	0	0	0	0	0	0	0	1075	0	Eukaryota	TSAR	Alveolata	Dinoflagellata	Syndiniales	Dino-Group-II	Dino-Group-II-Clade-5	Dino-Group-II-Clade-5_X	Dino-Group-II-Clade-5_X_sp,	0.999998
291c997f3a7c512c110dbb42db1a8826	0	0	0	0	0	0	0	0	0	0	0	0	0	0	0	0	0	8	0	0	0	0	0	0	0	0	0	0	0	0	0	8	Eukaryota	TSAR	Alveolata	Dinoflagellata	Syndiniales	Dino-Group-II	Dino-Group-II-Clade-6	Dino-Group-II-Clade-6_X	Dino-Group-II-Clade-6_X_sp,	0.866485
56bf2e5c02ece186118d2ebec0721d66	0	0	0	0	0	0	0	0	0	0	0	0	0	0	0	0	1142	0	0	0	0	0	0	0	0	0	0	0	0	0	1142	0	Eukaryota	TSAR	Alveolata	Dinoflagellata	Syndiniales	Dino-Group-II	Dino-Group-II-Clade-7	Dino-Group-II-Clade-7_X	Dino-Group-II-Clade-7_X_sp,	1
de83bf37b04b3489f5b9052c29271fe7	0	0	0	0	0	0	106	0	0	0	0	0	0	0	0	0	0	0	0	0	0	0	0	0	0	0	0	0	0	49	106	49	Eukaryota	TSAR	Alveolata	Dinoflagellata	Syndiniales	Dino-Group-II	Dino-Group-II-Clade-7	Dino-Group-II-Clade-7_X	Dino-Group-II-Clade-7_X_sp,	0.999999
4d6c118910206a89191ce805180fe971	0	0	0	0	0	0	0	0	0	0	0	0	172	0	0	0	0	0	0	0	0	0	0	0	0	0	0	0	0	0	172	0	Eukaryota	TSAR	Alveolata	Dinoflagellata	Syndiniales	Dino-Group-III	Dino-Group-III_X	Dino-Group-III_XX	Dino-Group-III_XX_sp,	1
8fad89307a9da3c54acf9329795d83df	0	0	0	0	0	0	0	0	0	0	0	0	125	0	0	0	0	0	0	0	0	0	0	0	0	0	0	0	0	0	125	0	Eukaryota	TSAR	Alveolata	Dinoflagellata	Syndiniales	Dino-Group-III	Dino-Group-III_X	Dino-Group-III_XX	Dino-Group-III_XX_sp,	1
808b398b8124a2b7ce34488f9fb495ed	0	0	0	0	0	0	0	0	0	0	0	0	0	0	86	0	0	0	0	0	0	0	0	0	0	0	0	0	0	0	86	0	Eukaryota	TSAR	Alveolata	Dinoflagellata	Syndiniales	Dino-Group-III	Dino-Group-III_X	Dino-Group-III_XX	Dino-Group-III_XX_sp,	1
b0e246943a55c8404eb0d92338fa74a4	0	0	0	0	0	0	36	0	0	0	0	0	0	0	0	0	0	0	0	0	0	0	0	0	0	0	0	0	0	0	36	0	Eukaryota	TSAR	Alveolata	Dinoflagellata	Syndiniales	Dino-Group-V	Dino-Group-V_X	Dino-Group-V_XX	Dino-Group-V_XX_sp,	1
101ea572d7d10319421a27436f874c8d	0	0	0	0	0	0	0	0	0	0	0	0	0	0	0	0	980	0	0	0	0	0	0	0	0	0	0	0	0	0	980	0	Eukaryota	TSAR	Alveolata	Dinoflagellata	Dinophyceae	Dinophyceae_X	Dinophyceae_XX	Dinophyceae_XXX	Dinophyceae_XXX_sp,	0.820791
a6e23370ef42f762579874b095d6edfe	0	0	0	0	0	0	0	0	0	0	0	0	0	0	719	0	0	0	0	0	0	0	0	0	0	0	0	0	0	0	719	0	Eukaryota	TSAR	Alveolata	Dinoflagellata	Dinophyceae	Dinophyceae_X	Dinophyceae_XX	Dinophyceae_XXX	Dinophyceae_XXX_sp,	0.702066
bb96a0ebad722cf502f77860e5928ff3	0	0	0	0	0	0	0	0	0	0	0	0	0	0	0	0	152	0	0	0	0	0	0	0	0	0	0	0	0	0	152	0	Eukaryota	TSAR	Alveolata	Dinoflagellata	Dinophyceae	Dinophyceae_X	Dinophyceae_XX	Dinophyceae_XXX	Dinophyceae_XXX_sp,	0.795156
18df5256e3ec417b990fdee03b4918e9	0	0	0	0	0	0	0	0	0	0	0	0	0	0	0	0	0	0	0	0	0	0	0	0	0	0	147	0	0	0	147	0	Eukaryota	TSAR	Alveolata	Dinoflagellata	Dinophyceae	Dinophyceae_X	Dinophyceae_XX	Dinophyceae_XXX	Dinophyceae_XXX_sp,	0.882274
1d01d6feab06bf321082ea48bb0bcfb1	0	66	0	80	0	278	0	3731	0	15793	0	2331	0	3178	0	16699	0	1374	0	18786	0	2309	0	4453	0	4135	0	2560	4699	50	4699	75823	Eukaryota	Amoebozoa	Evosea	Evosea_X	Archamoebea	Archamoebea_X	Entamoebidae	Entamoeba	Entamoeba_polecki	0.740254
f373c10e92d4000a78d351cc607bfcb9	0	0	0	803	0	58	0	181	0	2663	0	458	0	7155	0	194	0	318	0	1922	7463	2324	0	52	2	4798	0	13045	26597	380	34062	34351	Eukaryota	Amoebozoa	Evosea	Evosea_X	Archamoebea	Archamoebea_X	Entamoebidae	Entamoeba	Entamoeba_polecki	0.99987
3081cf4cef0e2920004df559c99e2d26	0	0	0	0	0	0	0	0	0	1807	0	3697	0	0	0	0	0	3949	0	0	0	0	0	0	0	1474	0	0	0	0	0	10927	Eukaryota	Amoebozoa	Evosea	Evosea_X	Archamoebea	Archamoebea_X	Entamoebidae	Entamoeba	Entamoeba_suis	1
3b887f984f7fc94d633ba6ae8b11cf8d	9921	0	0	0	0	0	0	0	0	0	0	0	0	0	0	0	0	0	0	0	0	0	0	0	0	0	0	0	0	0	9921	0	Eukaryota	Amoebozoa	Evosea	Evosea_X	Archamoebea	Archamoebea_X	Entamoebidae	Entamoeba	Entamoeba_moshkovskii	1
b101c0760e073700f2ff635cb412735c	0	0	0	0	0	0	0	0	0	0	0	0	7501	186	0	0	0	0	0	0	0	0	0	0	0	0	0	0	0	0	7501	186	Eukaryota	Amoebozoa	Evosea	Evosea_X	Archamoebea	Archamoebea_X	Entamoebidae	Entamoeba	Entamoeba_moshkovskii	1
7c744e0d39a6f53addbcd0caa9751062	0	94	0	0	0	0	0	0	0	0	0	0	0	2773	0	0	0	0	0	114	510	226	0	1901	0	0	0	515	777	0	1287	5623	Eukaryota	Amoebozoa	Evosea	Evosea_X	Archamoebea	Archamoebea_X	Entamoebidae	Entamoeba	Entamoeba_suis	1
19c8f029d881f9e6c46d8b3b7e7ad13b	0	0	0	0	0	195	0	0	0	0	0	0	0	1685	0	1601	0	0	0	0	173	0	0	0	0	0	0	0	856	0	1029	3481	Eukaryota	Amoebozoa	Evosea	Evosea_X	Archamoebea	Archamoebea_X	Entamoebidae	Entamoeba	Entamoeba_suis	1
4c4769b03cc400ba4f8ccb734296a943	0	0	0	0	0	0	0	0	0	1864	0	1202	0	0	0	0	0	0	0	0	0	0	0	0	0	1078	0	0	0	0	0	4144	Eukaryota	Amoebozoa	Evosea	Evosea_X	Archamoebea	Archamoebea_X	Entamoebidae	Entamoeba	Entamoeba_suis	1
2f3054a4f50f3420a358e368d46f7d9e	0	0	0	0	0	0	0	0	0	0	0	0	0	0	0	0	0	3835	0	0	0	0	0	0	0	0	0	0	0	0	0	3835	Eukaryota	Amoebozoa	Evosea	Evosea_X	Archamoebea	Archamoebea_X	Entamoebidae	Entamoeba	Entamoeba_suis	1
1621c55a36cac75e51718f6c824a816f	3595	0	0	0	0	0	0	0	0	0	0	0	0	0	0	0	0	0	0	0	0	0	0	0	0	0	0	0	0	0	3595	0	Eukaryota	Amoebozoa	Evosea	Evosea_X	Archamoebea	Archamoebea_X	Entamoebidae	Entamoeba	Entamoeba_moshkovskii	1
58456835263a3625a8effd4f9ea53043	0	0	0	0	0	0	0	0	0	0	0	0	0	0	0	0	0	3043	0	0	0	0	0	0	0	0	0	0	112	0	112	3043	Eukaryota	Amoebozoa	Evosea	Evosea_X	Archamoebea	Archamoebea_X	Entamoebidae	Entamoeba	Entamoeba_suis	1
37bbf967a73102e159b290193b0416e3	0	0	0	0	0	0	0	0	0	0	0	1545	0	0	0	0	0	0	0	0	0	0	0	0	0	0	0	0	0	0	0	1545	Eukaryota	Amoebozoa	Evosea	Evosea_X	Archamoebea	Archamoebea_X	Entamoebidae	Entamoeba	Entamoeba_suis	1
e0686df75e0336cb2e512e682d15a5a5	0	0	0	0	0	115	0	0	0	0	0	0	0	201	0	521	0	0	0	149	0	73	0	0	0	0	0	0	292	0	292	1059	Eukaryota	Amoebozoa	Evosea	Evosea_X	Archamoebea	Archamoebea_X	Entamoebidae	Entamoeba	Entamoeba_suis	1
142dd20e1c0edc432bea5fa4e45a0ab3	0	0	0	0	0	0	0	0	0	0	0	0	0	0	0	1189	0	0	0	0	0	0	0	0	0	0	0	0	0	0	0	1189	Eukaryota	Amoebozoa	Evosea	Evosea_X	Archamoebea	Archamoebea_X	Entamoebidae	Entamoeba	Entamoeba_hartmanni	0.995022
f6c7eb4b0ad6660d608377f8416b572f	0	0	0	0	0	0	0	0	0	1081	0	0	0	0	0	0	0	0	0	0	0	0	0	0	0	0	0	0	0	0	0	1081	Eukaryota	Amoebozoa	Evosea	Evosea_X	Archamoebea	Archamoebea_X	Entamoebidae	Entamoeba	Entamoeba_suis	1
935730a4ade9728c481c6ed28eecc17c	0	0	0	0	0	0	0	0	0	0	0	0	0	0	0	0	0	1009	0	0	0	0	0	0	0	0	0	0	0	0	0	1009	Eukaryota	Amoebozoa	Evosea	Evosea_X	Archamoebea	Archamoebea_X	Entamoebidae	Entamoeba	Entamoeba_suis	1
a72b3916f6b644c1ca76a57ae9327158	0	0	0	0	0	0	0	0	0	0	0	0	0	866	0	0	0	0	0	43	0	0	0	0	0	0	0	81	0	0	0	990	Eukaryota	Amoebozoa	Evosea	Evosea_X	Archamoebea	Archamoebea_X	Entamoebidae	Entamoeba	Entamoeba_suis	1
e07b803ffc9b4e62269fb6d2d4329d71	0	0	0	0	0	0	0	0	0	0	0	0	0	869	0	0	0	0	0	0	0	0	0	0	0	0	0	0	0	0	0	869	Eukaryota	Amoebozoa	Evosea	Evosea_X	Archamoebea	Archamoebea_X	Entamoebidae	Entamoeba	Entamoeba_suis	1
389edc389228d6852bff2a99936dd55a	0	0	0	0	0	77	0	0	0	0	0	0	0	0	0	778	0	0	0	0	0	0	0	0	0	0	0	0	0	0	0	855	Eukaryota	Amoebozoa	Evosea	Evosea_X	Archamoebea	Archamoebea_X	Entamoebidae	Entamoeba	Entamoeba_suis	1
02ffc702a1473588333b51c6e8d7e3d7	0	0	0	0	0	0	0	0	0	0	0	0	0	404	0	340	0	0	0	0	0	0	0	0	0	0	0	57	0	0	0	801	Eukaryota	Amoebozoa	Evosea	Evosea_X	Archamoebea	Archamoebea_X	Entamoebidae	Entamoeba	Entamoeba_suis	1
80a24e86dd02a5945ff3b0cba061ca7a	0	0	0	0	0	0	0	0	0	0	0	0	0	0	0	472	0	0	0	0	184	0	0	0	0	0	0	0	0	0	184	472	Eukaryota	Amoebozoa	Evosea	Evosea_X	Archamoebea	Archamoebea_X	Entamoebidae	Entamoeba	Entamoeba_suis	1
630662945f3b22b33719db85950bd2c8	0	0	0	0	0	0	0	0	0	0	0	0	0	0	0	0	0	577	0	0	0	0	0	0	0	0	0	0	0	0	0	577	Eukaryota	Amoebozoa	Evosea	Evosea_X	Archamoebea	Archamoebea_X	Entamoebidae	Entamoeba	Entamoeba_suis	1
65cd7060209186fe24257467e48ee8d1	0	0	0	0	0	0	0	0	0	0	0	0	0	0	0	0	0	0	0	0	0	0	0	0	0	507	0	0	0	0	0	507	Eukaryota	Amoebozoa	Evosea	Evosea_X	Archamoebea	Archamoebea_X	Entamoebidae	Entamoeba	Entamoeba_suis	1
94499d54d327046ef7c325c510abb088	0	0	0	0	0	0	0	0	0	0	0	0	0	0	0	0	0	0	0	0	0	0	0	0	0	464	0	0	0	0	0	464	Eukaryota	Amoebozoa	Evosea	Evosea_X	Archamoebea	Archamoebea_X	Entamoebidae	Entamoeba	Entamoeba_suis	1
a9a69bcd0e541c40028c55d972ca489d	0	0	0	0	0	0	0	0	0	0	0	0	0	0	0	0	0	0	0	0	377	0	0	0	0	0	0	0	0	0	377	0	Eukaryota	Amoebozoa	Evosea	Evosea_X	Archamoebea	Archamoebea_X	Entamoebidae	Entamoeba	Entamoeba_suis	1
6930ef942a8dbff27026ffa4aa9609c4	0	0	0	0	0	0	0	0	0	0	0	0	0	0	0	0	0	0	0	0	0	0	0	0	0	358	0	0	0	0	0	358	Eukaryota	Amoebozoa	Evosea	Evosea_X	Archamoebea	Archamoebea_X	Entamoebidae	Entamoeba	Entamoeba_suis	1
4962db56a44c82998672aa168167a3e6	0	0	0	0	0	0	0	0	0	243	0	0	0	0	0	0	0	0	0	0	0	0	0	0	0	100	0	0	0	0	0	343	Eukaryota	Amoebozoa	Evosea	Evosea_X	Archamoebea	Archamoebea_X	Entamoebidae	Entamoeba	Entamoeba_suis	1
bf3c6293dfc48e11f1c3cb38aeed6e7e	0	0	0	0	0	0	0	0	0	0	0	0	0	0	0	0	0	0	0	341	0	0	0	0	0	0	0	0	0	0	0	341	Eukaryota	Amoebozoa	Evosea	Evosea_X	Archamoebea	Archamoebea_X	Entamoebidae	Entamoeba	Entamoeba_suis	1
a753ffc05db4170a402bdff0ba1b6193	0	0	0	0	0	0	0	0	0	0	0	243	0	0	0	0	0	0	0	0	0	0	0	0	0	0	0	0	0	0	0	243	Eukaryota	Amoebozoa	Evosea	Evosea_X	Archamoebea	Archamoebea_X	Entamoebidae	Entamoeba	Entamoeba_suis	1
a0f0e9ad48ab9af4cd7dd9136d815de2	0	0	0	0	0	0	0	0	0	0	0	0	0	0	0	0	0	0	0	0	0	170	0	0	0	0	0	0	0	0	0	170	Eukaryota	Amoebozoa	Evosea	Evosea_X	Archamoebea	Archamoebea_X	Entamoebidae	Entamoeba	Entamoeba_suis	1
8c217aab62410b1d0a81e12e0ed440f2	0	0	0	0	0	0	0	0	0	0	0	156	0	0	0	0	0	0	0	0	0	0	0	0	0	0	0	0	0	0	0	156	Eukaryota	Amoebozoa	Evosea	Evosea_X	Archamoebea	Archamoebea_X	Entamoebidae	Entamoeba	Entamoeba_suis	1
1ce3a960241cc0b56efb6278d283f794	0	0	0	0	0	0	0	0	0	152	0	0	0	0	0	0	0	0	0	0	0	0	0	0	0	0	0	0	0	0	0	152	Eukaryota	Amoebozoa	Evosea	Evosea_X	Archamoebea	Archamoebea_X	Entamoebidae	Entamoeba	Entamoeba_suis	1
cc6a0da4a487c0b152b2d01d1349982e	0	0	0	0	0	0	0	0	0	144	0	0	0	0	0	0	0	0	0	0	0	0	0	0	0	0	0	0	0	0	0	144	Eukaryota	Amoebozoa	Evosea	Evosea_X	Archamoebea	Archamoebea_X	Entamoebidae	Entamoeba	-	1
52fb62c6cb833c52d26a71fac4ebfecb	0	0	0	0	0	0	0	0	0	97	0	0	0	0	0	0	0	0	0	0	0	0	0	0	0	0	0	0	0	0	0	97	Eukaryota	Amoebozoa	Evosea	Evosea_X	Archamoebea	Archamoebea_X	Entamoebidae	Entamoeba	Entamoeba_suis	1
38479b8f0ea0e49672f9be96f397c282	92	0	0	0	0	0	0	0	0	0	0	0	0	0	0	0	0	0	0	0	0	0	0	0	0	0	0	0	0	0	92	0	Eukaryota	Amoebozoa	Evosea	Evosea_X	Archamoebea	Archamoebea_X	Entamoebidae	Entamoeba	Entamoeba_moshkovskii	1
e7e0e95bd7bdf0087b82b24441261f74	0	0	0	0	0	0	0	0	0	0	0	0	0	0	0	0	0	0	0	80	0	0	0	0	0	0	0	0	0	0	0	80	Eukaryota	Amoebozoa	Evosea	Evosea_X	Archamoebea	Archamoebea_X	Entamoebidae	Entamoeba	Entamoeba_suis	1
b8a7e0ad40c317d9e5272a5185526b45	0	0	0	0	0	0	0	0	0	0	0	0	0	0	0	78	0	0	0	0	0	0	0	0	0	0	0	0	0	0	0	78	Eukaryota	Amoebozoa	Evosea	Evosea_X	Archamoebea	Archamoebea_X	Entamoebidae	Entamoeba	Entamoeba_suis	1
99bebb2ec9b17e0bdc368d2f5e751ccd	0	0	0	0	0	0	0	0	0	0	0	0	77	0	0	0	0	0	0	0	0	0	0	0	0	0	0	0	0	0	77	0	Eukaryota	Amoebozoa	Evosea	Evosea_X	Archamoebea	Archamoebea_X	Entamoebidae	Entamoeba	Entamoeba_moshkovskii	1
72d80653474777f925915176cd577512	0	0	0	0	0	0	0	0	0	0	0	0	0	48	0	0	0	0	0	0	0	0	0	0	0	0	0	0	0	0	0	48	Eukaryota	Amoebozoa	Evosea	Evosea_X	Archamoebea	Archamoebea_X	Entamoebidae	Entamoeba	Entamoeba_moshkovskii	1
52d7fd4cf68a08be6e7122e38f7039d8	0	0	0	0	0	0	0	0	0	0	46	0	0	0	0	0	0	0	0	0	0	0	0	0	0	0	0	0	0	0	46	0	Eukaryota	Amoebozoa	Evosea	Evosea_X	Archamoebea	Archamoebea_X	Entamoebidae	Entamoeba	Entamoeba_suis	1
ed7a1dea296a1348ba57e43e977807e4	0	0	0	0	0	0	0	0	0	0	0	0	0	0	0	0	0	0	0	33	1	5	0	0	0	0	0	0	0	0	1	38	Eukaryota	Amoebozoa	Evosea	Evosea_X	Archamoebea	Archamoebea_X	Entamoebidae	Entamoeba	Entamoeba_suis	1
c3846239be31dad67452d0d9e9b6a8f3	0	0	0	0	0	0	0	0	0	35	0	0	0	0	0	0	0	0	0	0	0	0	0	0	0	0	0	0	0	0	0	35	Eukaryota	Amoebozoa	Evosea	Evosea_X	Archamoebea	Archamoebea_X	Entamoebidae	Entamoeba	Entamoeba_suis	1
4f7932f487c22d592621a2e694c464e0	0	0	0	0	0	0	0	0	0	0	0	0	0	0	0	32	0	0	0	0	0	0	0	0	0	0	0	0	0	0	0	32	Eukaryota	Amoebozoa	Evosea	Evosea_X	Archamoebea	Archamoebea_X	Entamoebidae	Entamoeba	Entamoeba_hartmanni	0.999301
d3af9aed5f998561b3c2148c8ce2f765	0	0	0	0	0	0	0	0	0	16	0	5	0	0	0	0	0	8	0	0	0	0	0	0	0	0	0	0	0	0	0	29	Eukaryota	Amoebozoa	Evosea	Evosea_X	Archamoebea	Archamoebea_X	Entamoebidae	Entamoeba	Entamoeba_suis	1
308bef86ed8616f2bbc56295a4cbac40	0	0	0	0	0	0	0	19	0	0	0	0	0	0	0	0	0	0	0	0	0	0	0	0	0	0	0	0	0	0	0	19	Eukaryota	Amoebozoa	Evosea	Evosea_X	Archamoebea	Archamoebea_X	Entamoebidae	Entamoeba	Entamoeba_suis	1
88cd70da51eb1bc361504d57016e61cc	0	0	0	0	0	0	0	0	0	16	0	0	0	0	0	0	0	0	0	0	0	0	0	0	0	0	0	0	0	0	0	16	Eukaryota	Amoebozoa	Evosea	Evosea_X	Archamoebea	Archamoebea_X	Entamoebidae	Entamoeba	Entamoeba_suis	1
746de5b216dd4b98c235ec25058c2fd4	0	0	0	0	0	0	0	0	0	0	0	0	0	0	0	16	0	0	0	0	0	0	0	0	0	0	0	0	0	0	0	16	Eukaryota	Amoebozoa	Evosea	Evosea_X	Archamoebea	Archamoebea_X	Entamoebidae	Entamoeba	Entamoeba_hartmanni	0.999933
8872056692f66be7edf8b504c24c5c0e	0	0	0	0	0	0	0	0	0	0	0	14	0	0	0	0	0	0	0	0	0	0	0	0	0	0	0	0	0	0	0	14	Eukaryota	Amoebozoa	Evosea	Evosea_X	Archamoebea	Archamoebea_X	Entamoebidae	Entamoeba	Entamoeba_suis	1
166ab44ec3d160b99ca3bbd62d412237	0	0	0	0	0	0	0	0	0	13	0	0	0	0	0	0	0	0	0	0	0	0	0	0	0	0	0	0	0	0	0	13	Eukaryota	Amoebozoa	Evosea	Evosea_X	Archamoebea	Archamoebea_X	Entamoebidae	Entamoeba	Entamoeba_suis	1
24335fbf65c37c048c03561cbbd2b901	0	6	0	0	0	0	0	0	0	0	0	0	0	0	0	0	0	0	0	0	0	0	0	0	0	0	0	0	0	0	0	6	Eukaryota	Amoebozoa	Evosea	Evosea_X	Archamoebea	Archamoebea_X	Entamoebidae	Entamoeba	Entamoeba_suis	1
9821108b8660b3531651f29560a8f242	0	0	0	0	0	0	0	0	0	6	0	0	0	0	0	0	0	0	0	0	0	0	0	0	0	0	0	0	0	0	0	6	Eukaryota	Amoebozoa	Evosea	Evosea_X	Archamoebea	Archamoebea_X	Entamoebidae	Entamoeba	Entamoeba_suis	1
89d72d5228a9c302b2da31ee9f700419	0	0	0	0	0	0	0	0	0	0	0	0	0	0	0	0	0	0	0	0	0	2	0	0	0	0	0	0	0	0	0	2	Eukaryota	Amoebozoa	Evosea	Evosea_X	Archamoebea	Archamoebea_X	Entamoebidae	Entamoeba	Entamoeba_suis	1
f8235b55ab87a1b3ecc05e088d1677bf	0	0	0	0	0	0	0	0	0	0	0	0	0	0	0	0	0	0	0	0	0	0	332	0	0	0	0	0	0	0	332	0	Eukaryota	TSAR	Alveolata	Ciliophora	Spirotrichea	Choreotrichida-Tintinnina	Epiplocylididae	Epiplocyloides	Epiplocyloides_ralumensis	0.996297
8a7a2b488c6389252c99fa235e15e624	0	0	0	0	0	0	0	0	0	0	0	0	0	0	0	0	0	0	0	0	0	0	0	0	0	0	104	0	0	0	104	0	Eukaryota	TSAR	Rhizaria	Cercozoa	Filosa-Imbricatea	Euglyphida	Euglyphida_X	Euglyphida_XX	Euglyphida_XX_sp,	0.999994
894bd9f4c151228335659c97bea52c8b	0	0	0	0	0	0	0	0	0	0	0	0	0	0	0	0	0	0	0	0	0	0	0	7	0	0	0	0	0	0	0	7	Eukaryota	TSAR	Rhizaria	Cercozoa	Filosa-Imbricatea	Euglyphida	Euglyphida_X	Euglyphida_XX	Euglyphida_XX_sp,	0.999998
ee76c3b18d3c906c5b6c28c2d8d6d96f	0	0	0	0	0	0	0	0	0	0	0	0	0	0	0	0	0	0	0	0	0	0	0	0	312	4	0	0	0	0	312	4	Eukaryota	TSAR	Rhizaria	Cercozoa	Filosa-Sarcomonadea	Filosa-Sarcomonadea_X	Filosa-Sarcomonadea_XX	Filosa-Sarcomonadea_XXX	Filosa-Sarcomonadea_XXX_sp,	1
900ab1a59f6633fc472ee1422ae52c50	0	0	0	0	0	0	0	0	0	0	0	0	0	0	0	0	0	10	0	0	0	0	0	0	0	0	0	0	0	0	0	10	Eukaryota	TSAR	Rhizaria	Cercozoa	Filosa-Sarcomonadea	Filosa-Sarcomonadea_X	Filosa-Sarcomonadea_XX	Filosa-Sarcomonadea_XXX	Filosa-Sarcomonadea_XXX_sp,	1
a249cec2c5c805690c36c6a7868f1ad3	0	0	0	0	0	0	62	0	0	0	0	0	0	0	0	0	0	0	0	0	0	0	0	0	0	0	214	0	0	0	276	0	Eukaryota	Amoebozoa	Evosea	Evosea_X	Variosea	Flamellidae	Flamella-lineage	Flamella	Flamella_arnhemensis	1
336c60978bd60b78c2222f3a08f1ea16	0	0	0	0	0	0	0	0	0	0	0	0	0	0	0	0	0	0	0	0	0	0	0	12	0	0	0	0	0	0	0	12	Eukaryota	TSAR	Alveolata	Ciliophora	Oligohymenophorea	Peniculia	Frontoniidae_2	Frontoniidae_2_X	Frontoniidae_2_X_sp,	1
5c180e13cbed34aad603cb2294862d9d	0	0	0	0	0	0	0	0	0	0	0	0	0	0	0	0	0	0	0	0	270	0	0	0	0	0	0	0	12	0	282	0	Eukaryota	TSAR	Rhizaria	Cercozoa	Filosa-Sarcomonadea	Glissomonadida	Glissomonadida_X	Glissomonadida_XX	Glissomonadida_XX_sp,	0.998696
2fca8bd50f5c03d5ee10a027666e700a	0	0	0	0	0	0	0	0	0	0	0	0	0	0	678	0	0	0	0	0	0	0	0	0	0	0	0	0	0	0	678	0	Eukaryota	TSAR	Alveolata	Dinoflagellata	Dinophyceae	Gymnodiniales	Gymnodiniaceae	Gyrodinium	Gyrodinium_jinhaense	0.730845
78951b2d4ca30531381672a30be0978a	0	0	0	0	0	0	0	0	0	0	0	0	0	0	0	0	326	0	0	0	0	0	0	0	0	0	142	0	0	0	468	0	Eukaryota	TSAR	Alveolata	Dinoflagellata	Dinophyceae	Gymnodiniales	Gymnodiniaceae	Gyrodinium	-	0.924205
6701b9d9e5ba5dd78005fed9b7dd01f0	0	0	0	0	0	0	0	0	0	0	0	0	0	0	88	0	0	0	0	0	0	0	0	0	0	0	0	0	0	0	88	0	Eukaryota	TSAR	Alveolata	Dinoflagellata	Dinophyceae	Gymnodiniales	Gymnodiniaceae	Gyrodinium	Gyrodinium_jinhaense	0.839399
56411556b414ce9bde350057388ca5cc	0	0	0	0	0	0	0	0	0	0	0	0	0	0	0	0	0	0	0	0	0	0	0	0	0	0	0	0	24	0	24	0	Eukaryota	TSAR	Alveolata	Dinoflagellata	Dinophyceae	Gymnodiniales	Gymnodiniaceae	Gyrodinium	-	0.764676
36cfb4db1f1b612930daade3c08f3cb2	0	0	0	0	0	12	0	0	0	0	0	0	0	0	0	0	0	0	0	0	0	0	0	0	0	0	0	0	0	0	0	12	Eukaryota	TSAR	Alveolata	Dinoflagellata	Dinophyceae	Gymnodiniales	Gymnodiniaceae	Gyrodinium	-	0.942518
767f510ea95dc9bd2b71f62c9f83f6eb	0	0	0	0	0	0	0	0	0	0	0	0	0	0	0	0	0	0	0	0	192	0	0	0	0	0	0	0	0	0	192	0	Eukaryota	TSAR	Alveolata	Ciliophora	Spirotrichea	Hypotrichia	Halteriidae	Halteria	Halteria_grandinella	0.839101
8d68e952d2e9fbc65dec5886aac9ab90	0	0	0	0	0	4	0	0	0	0	0	0	0	0	0	0	0	0	0	0	0	0	0	0	0	0	0	0	0	0	0	4	Eukaryota	TSAR	Alveolata	Ciliophora	Spirotrichea	Hypotrichia	Halteriidae	Halteriidae_X	Halteriidae_X_sp,	0.95497
5d6ac578f801213d445281b6ac59e3e1	0	0	0	0	0	0	0	0	0	0	0	0	0	0	0	0	0	0	0	0	26	0	0	0	0	0	0	0	0	0	26	0	Eukaryota	Haptista	Haptophyta	Haptophyta_X	Haptophyta_Clade_HAP3	Haptophyta_Clade_HAP3_X	Haptophyta_Clade_HAP3_XX	Haptophyta_Clade_HAP3_XXX	Haptophyta_Clade_HAP3_XXX_sp,	0.892951
6049e06c6dbbc22e4fa7ab34704fc24c	0	0	0	0	0	0	0	0	0	0	0	0	0	0	0	0	0	0	0	0	0	0	0	0	0	0	49	0	0	80	49	80	Eukaryota	TSAR	Alveolata	Apicomplexa	Coccidiomorphea	Adeleida	Hepatozoidae	-	-	1
535ec53c5e2906540ea52c212e799c9e	0	0	0	0	0	0	0	0	0	0	0	0	0	0	0	0	0	0	0	0	0	0	0	0	0	0	0	0	0	34	0	34	Eukaryota	TSAR	Alveolata	Apicomplexa	Coccidiomorphea	Adeleida	Hepatozoidae	-	-	0.999999
b68cde416b3946dda262cef94992e404	3398	0	0	0	0	0	0	0	0	0	0	0	0	0	0	0	0	0	0	0	0	0	0	0	0	0	0	0	0	0	3398	0	Eukaryota	Excavata	Metamonada	Fornicata	Fornicata_X	Diplomonadida	Hexamitidae	Trepomonas	Trepomonas_agilis	1
097abe5ed151418654725afbd8124166	0	0	0	0	0	0	0	0	0	0	0	0	463	0	0	0	0	0	0	0	0	0	0	0	0	0	0	0	0	0	463	0	Eukaryota	Excavata	Metamonada	Fornicata	Fornicata_X	Diplomonadida	Hexamitidae	Trimitus	Trimitus_sp,	0.998301
0db71d83c2257c363d7ca46cd9851acf	0	90	0	29	0	0	0	0	0	10	0	0	0	32	0	6	0	9	0	0	0	0	0	21	0	0	0	0	0	0	0	197	Eukaryota	Excavata	Metamonada	Fornicata	Fornicata_X	Diplomonadida	Hexamitidae	Hexamita	-	0.772087
d32ff048fd22627d1a76d219f14241ee	196	0	0	0	0	0	0	0	0	0	0	0	0	0	0	0	0	0	0	0	0	0	0	0	0	0	0	0	0	0	196	0	Eukaryota	Excavata	Metamonada	Fornicata	Fornicata_X	Diplomonadida	Hexamitidae	Trepomonas	Trepomonas_agilis	1
f36cdd139aac4fc3c4680a8a3958cbae	0	0	0	0	0	0	0	0	0	0	0	0	0	0	0	0	0	0	0	0	0	0	0	0	164	0	0	0	0	0	164	0	Eukaryota	Excavata	Metamonada	Fornicata	Fornicata_X	Diplomonadida	Hexamitidae	Trimitus	Trimitus_sp,	1
2158a0b228637f4d55ff6eb2745e0234	0	0	0	0	0	0	0	0	0	0	0	0	0	6	0	0	0	0	0	0	0	0	0	0	0	0	0	0	0	0	0	6	Eukaryota	Excavata	Metamonada	Fornicata	Fornicata_X	Diplomonadida	Hexamitidae	Enteromonas	Enteromonas_sp,	0.999873
04eaee4fff164a5f1719ce8db4df6da6	0	0	0	0	0	0	0	0	0	0	0	0	0	0	0	0	0	0	0	0	0	0	0	0	18	0	0	0	0	0	18	0	Eukaryota	TSAR	Stramenopiles	Gyrista	Chrysophyceae	Hibberdiales	Hibberdiaceae	Naegeliella	Naegeliella_flagellifera	1
c7a9dea22255bca38a0f3211a365a659	0	0	0	0	0	0	0	0	0	0	0	0	0	0	612	0	0	0	0	0	0	0	0	0	0	0	0	0	0	0	612	0	Eukaryota	TSAR	Stramenopiles	Gyrista	Chrysophyceae	Hydrurales	Hydruraceae	Hydrurus	Hydrurus_foetidus	0.99611
fa6655c63c22bcad21fc7a205cd24160	0	0	0	0	0	0	0	0	0	0	0	0	0	0	55	0	0	0	0	0	0	0	0	0	0	0	0	0	0	0	55	0	Eukaryota	TSAR	Stramenopiles	Gyrista	Chrysophyceae	Hydrurales	Hydruraceae	Hydrurus	Hydrurus_foetidus	0.99136
37ba79c1e24520660a6f5d5c8cd984c2	0	0	0	0	0	0	0	0	0	0	0	0	0	0	0	0	0	8	0	0	0	0	0	0	0	0	0	0	0	0	0	8	Eukaryota	TSAR	Stramenopiles	Gyrista	Chrysophyceae	Hydrurales	Hydrurales_Clade-II	Hydrurales_Clade-II_X	Hydrurales_Clade-II_X_sp,	0.999997
d85b0629aa950420837546b3c30a6405	0	0	59	426	0	470	0	0	0	0	8	21	0	0	82	0	0	0	0	0	0	0	0	0	0	505	390	0	202	209	741	1631	Eukaryota	Excavata	Metamonada	Parabasalia	Hypotrichomonadea	Hypotrichomonadida	Hypotrichomonadidae	Hypotrichomonas	Hypotrichomonas_imitans	0.708964
11b330187ba02955b8d321d7aa25ce92	0	0	0	10	0	54	0	0	13	0	0	0	0	605	0	0	0	33	0	0	0	0	218	88	0	19	0	55	32	240	263	1104	Eukaryota	Excavata	Metamonada	Parabasalia	Hypotrichomonadea	Hypotrichomonadida	Hypotrichomonadidae	Trichomitus	Trichomitus_batrachorum	0.997206
3bbb6b3cfb8f7a3ce3277125e2545f08	0	0	0	49	33	809	142	0	0	0	0	0	0	4	0	0	141	12	37	0	0	0	0	2	14	0	0	6	0	57	367	939	Eukaryota	Excavata	Metamonada	Parabasalia	Hypotrichomonadea	Hypotrichomonadida	Hypotrichomonadidae	Hypotrichomonas	Hypotrichomonas_sp,	0.796692
f194de713b46bfc320c668ce616acca7	0	0	0	68	0	0	0	7	0	0	0	0	0	0	0	0	0	18	0	0	0	0	0	0	0	0	0	0	0	0	0	93	Eukaryota	Excavata	Metamonada	Parabasalia	Hypotrichomonadea	Hypotrichomonadida	Hypotrichomonadidae	Trichomitus	Trichomitus_sp,	0.975137
d233e967577dc2248b774f29339c060c	0	0	0	0	0	0	0	0	0	0	0	0	0	0	0	0	849	0	0	0	0	0	0	0	0	0	0	0	0	0	849	0	Eukaryota	TSAR	Alveolata	Dinoflagellata	Dinophyceae	Gymnodiniales	Kareniaceae	Karenia	-	0.812679
354a452473e35af6b7ce2fffa1043d93	0	0	0	0	0	0	0	0	0	0	0	0	0	0	0	0	0	0	0	0	0	0	0	0	0	0	0	0	25	0	25	0	Eukaryota	TSAR	Alveolata	Dinoflagellata	Dinophyceae	Gymnodiniales	Kareniaceae	Takayama	Takayama_pulchella	0.999952
0c0edc02c65189fd1ff742b42c7d07e7	0	0	0	0	0	0	0	0	0	0	0	0	0	0	0	0	0	0	0	0	0	15	0	0	0	0	0	0	0	0	0	15	Eukaryota	TSAR	Alveolata	Dinoflagellata	Dinophyceae	Gymnodiniales	Kareniaceae	Karlodinium	Karlodinium_sp,	0.949339
bcd6e143a63d244c0cb89ce060f5e7e1	0	0	0	27	0	0	0	0	0	0	0	0	0	0	0	0	0	0	0	0	0	0	0	0	0	0	0	0	0	0	0	27	Eukaryota	TSAR	Stramenopiles	Bigyra	Sagenista	Labyrinthulomycetes	Labyrinthulaceae	-	-	0.825969
9ea24ebeccdf8a4310dc258d00c605c1	0	0	0	0	0	0	0	0	0	0	0	0	19	0	0	0	0	0	0	0	0	0	0	0	0	0	0	0	0	0	19	0	Eukaryota	TSAR	Stramenopiles	Bigyra	Sagenista	Labyrinthulomycetes	Labyrinthulaceae	Aplanochytrium	Aplanochytrium_sp,	0.998708
b028fb7080e34333a5be153390976e6a	0	0	0	40	0	0	0	0	0	0	0	0	0	0	0	0	0	0	0	0	0	0	0	0	0	0	0	0	0	0	0	40	Eukaryota	TSAR	Alveolata	Ciliophora	Spirotrichea	Choreotrichida	Leegaardiellidae	Leegaardiella	Leegaardiella_sp,	0.991224
daa80784b78769fc1e6cc72b99fbc695	0	0	0	0	0	0	0	0	0	0	0	0	311	0	0	0	0	0	0	0	0	0	0	0	0	0	0	0	0	0	311	0	Eukaryota	TSAR	Rhizaria	Radiolaria	Polycystinea	Spumellaria	Liosphaeroidea_X	Liosphaeroidea_XX	Liosphaeroidea_XX_sp,	0.95352
916596fd62c027dd9c8fe5cd1e07b41b	0	0	0	7	0	0	0	0	0	0	0	0	0	0	0	0	0	0	0	0	0	0	0	0	0	0	0	0	0	0	0	7	Eukaryota	TSAR	Rhizaria	Radiolaria	Polycystinea	Nassellaria	Lophophaenidae	Lophophaenidae_X	Lophophaenidae_X_sp,	0.931253
5856d5441f68104b13b7584cf46ba6a4	0	0	0	0	0	0	0	0	0	0	0	0	0	0	0	0	0	0	0	0	0	0	0	0	0	0	267	0	0	0	267	0	Eukaryota	TSAR	Stramenopiles	Gyrista	Gyrista_X	Gyrista_XX	MAST-1	MAST-1D	MAST-1D_sp,	1
d94dcc46108a4f5ff663f1eb49fa359f	0	0	0	0	0	0	0	0	0	0	0	0	0	0	234	0	0	0	0	0	0	0	0	0	0	0	0	0	0	0	234	0	Eukaryota	TSAR	Stramenopiles	Bigyra	Sagenista	Sagenista_X	MAST-4	MAST-4E	MAST-4E_sp,	1
abc5e99391206cc650c08c2fe09ebf78	0	0	0	0	0	0	0	0	0	0	0	0	0	0	0	0	0	0	0	0	0	0	0	0	0	0	0	0	0	43	0	43	Eukaryota	TSAR	Stramenopiles	Bigyra	Sagenista	Sagenista_X	MAST-4	MAST-4B	MAST-4B_sp,	0.920001
aebbde3052e89961ac599f0430dc6490	0	0	0	0	609	0	0	0	0	0	0	0	0	0	0	0	0	0	0	0	0	0	0	0	0	0	0	0	0	0	609	0	Eukaryota	TSAR	Stramenopiles	Bigyra	Sagenista	Sagenista_X	MAST-7	MAST-7_X	MAST-7_X_sp,	0.847222
f01ae03ceff78e023dd50b573d510699	0	0	119	0	0	0	0	0	0	0	0	0	0	0	0	0	0	0	0	0	0	0	0	0	0	0	0	0	0	0	119	0	Eukaryota	TSAR	Stramenopiles	Bigyra	Sagenista	Sagenista_X	MAST-7	MAST-7D	MAST-7D_sp,	1
03a864f2edaa1595439c2b29963d552a	0	0	0	0	0	0	0	0	0	0	0	0	0	0	0	0	0	0	0	0	0	14	0	0	0	0	0	0	0	0	0	14	Eukaryota	TSAR	Stramenopiles	Bigyra	Sagenista	Sagenista_X	MAST-7	MAST-7_X	MAST-7_X_sp,	0.950597
3bc0b2899fe4cee5e80138bc7e7b022b	0	0	0	0	0	0	0	0	0	0	0	0	0	0	0	0	0	0	0	0	0	0	0	0	0	0	0	4	0	0	0	4	Eukaryota	TSAR	Stramenopiles	Bigyra	Sagenista	Sagenista_X	MAST-7	MAST-7_X	MAST-7_X_sp,	0.88503
d526cd8c4ccd9b97d28f51ac5f183c50	0	0	0	0	306	0	0	0	0	0	0	0	0	0	539	0	0	0	0	0	0	0	0	0	0	0	0	0	0	0	845	0	Eukaryota	TSAR	Stramenopiles	Bigyra	Sagenista	Sagenista_X	MAST-9	MAST-9C	MAST-9C_sp,	1
b54917c76593bc6ec3f75886dd085741	0	0	0	0	0	0	0	0	0	0	0	0	0	0	0	0	0	11	0	0	0	0	0	0	0	0	0	0	0	0	0	11	Eukaryota	TSAR	Stramenopiles	Gyrista	MOCH-5	MOCH-5_X	MOCH-5_XX	MOCH-5_XXX	MOCH-5_XXX_sp,	1
05018bb271ba9b5c6e3b016e80971c04	0	0	0	0	0	0	0	0	0	0	0	0	0	7	0	0	0	0	0	0	0	0	0	0	0	0	0	0	0	0	0	7	Eukaryota	TSAR	Stramenopiles	Gyrista	MOCH-5	MOCH-5_X	MOCH-5_XX	MOCH-5_XXX	MOCH-5_XXX_sp,	0.999999
d453ed1b287c566446e49c0b9a1d3c25	0	0	0	0	0	0	0	0	0	0	0	0	164	0	0	0	0	0	0	0	0	0	0	0	0	0	0	0	0	0	164	0	Eukaryota	TSAR	Alveolata	Dinoflagellata	Noctilucophyceae	Noctilucales	Noctilucaceae	Noctiluca	Noctiluca_scintillans	0.996057
397a9be0ac23a54c504ad0cd4f86ddb9	0	0	0	0	0	0	0	0	0	0	0	0	56	0	0	0	0	0	0	0	0	0	0	0	0	0	0	0	0	0	56	0	Eukaryota	TSAR	Alveolata	Dinoflagellata	Noctilucophyceae	Noctilucales	Noctilucaceae	Noctiluca	Noctiluca_scintillans	0.998341
a046c8ca0fc125c313eed1948173909f	0	0	0	0	329	0	0	0	0	0	0	0	0	0	0	0	0	0	0	0	0	0	0	0	0	0	0	0	0	0	329	0	Eukaryota	Amoebozoa	Tubulinea	Tubulinea_X	Elardia	Euamoebida	Nolandellidae	Nolandellidae_X	Nolandellidae_X_sp,	1
96aa5c2cb7520afb5ef602e6b8ded3b4	0	0	0	0	374	0	0	0	0	0	0	0	0	0	0	0	0	0	0	0	0	0	0	0	0	0	0	0	0	0	374	0	Eukaryota	TSAR	Rhizaria	Cercozoa	Filosa-Imbricatea	Filosa-Imbricatea_X	Novel-clade-2	Novel-clade-2_X	Novel-clade-2_X_sp,	0.999997
74d857563d78b1850526d374d0393bcf	0	0	0	0	0	0	0	0	0	0	0	0	0	0	0	0	0	0	0	0	0	0	0	0	16	0	0	0	0	0	16	0	Eukaryota	TSAR	Rhizaria	Cercozoa	Filosa-Imbricatea	Filosa-Imbricatea_X	Novel-clade-2	Novel-clade-2_X	Novel-clade-2_X_sp,	0.996905
a87922650f6b44df12f50b99f767d1d6	0	0	0	0	0	0	0	0	0	0	0	0	0	0	0	0	0	0	0	0	993	0	0	0	0	0	0	0	0	0	993	0	Eukaryota	TSAR	Stramenopiles	Bigyra	Sagenista	Labyrinthulomycetes	Oblongichytridiaceae	Oblongichytrium	Oblongichytrium_sp,	0.922422
1d6a3e36821115a833a9b29011859f02	0	0	0	0	0	0	0	0	0	0	0	0	0	0	0	0	0	0	0	0	340	0	0	0	0	0	0	0	0	39	340	39	Eukaryota	TSAR	Stramenopiles	Gyrista	Chrysophyceae	Ochromonadales	Ochromonadaceae	Spumella	Spumella_vulgaris	0.999544
d66418a9caaab719e085d5413d7feb27	0	0	0	0	0	0	0	0	0	0	309	0	0	0	0	0	0	0	0	0	0	0	0	0	0	0	0	0	0	0	309	0	Eukaryota	TSAR	Stramenopiles	Gyrista	Chrysophyceae	Ochromonadales	Ochromonadaceae	Urostipulosphaera	-	0.704571
53962b38d652e4e1fd6d66e5d8b79505	207	0	0	0	0	0	0	0	0	0	0	0	0	0	0	0	0	0	0	0	0	0	0	0	0	0	0	0	0	0	207	0	Eukaryota	TSAR	Stramenopiles	Gyrista	Chrysophyceae	Ochromonadales	Ochromonadaceae	Melkoniana	Melkoniana_sp,	0.791293
5f5c6910cb4d372848e7411e08866b4e	0	0	0	0	0	0	50	0	0	0	0	0	0	0	0	0	0	0	0	0	0	0	0	0	0	0	0	0	0	0	50	0	Eukaryota	TSAR	Alveolata	Ciliophora	Oligohymenophorea	OLIGO4	OLIGO4_X	OLIGO4_XX	OLIGO4_XX_sp,	1
375a20e61729ab8e086d7f069c11ba96	0	0	0	0	0	0	0	0	0	0	0	0	0	0	796	0	0	0	0	0	0	0	0	0	0	0	0	0	0	0	796	0	Eukaryota	TSAR	Alveolata	Ciliophora	Spirotrichea	Oligotrichida	Oligotrichida_X	Oligotrichida_XX	Oligotrichida_XX_sp,	0.999869
f6ec8a341098724a8b61989aa15f7362	0	0	0	0	0	0	0	0	0	0	0	0	0	0	710	0	0	0	0	0	0	0	0	0	0	0	0	0	0	0	710	0	Eukaryota	TSAR	Alveolata	Ciliophora	Spirotrichea	Oligotrichida	Oligotrichida_X	Oligotrichida_XX	Oligotrichida_XX_sp,	0.998627
623d3ab14d7621a884e8efe0972d7533	0	0	0	0	0	0	0	0	0	0	0	5	0	0	0	0	0	0	0	0	0	0	0	0	0	0	0	0	0	0	0	5	Eukaryota	TSAR	Alveolata	Dinoflagellata	Oxyrrhea	Oxyrrhinales	Oxyrrhinaceae	Oxyrrhis	Oxyrrhis_marina	0.998887
915eec442977892c43a90ed14d976d8e	0	0	5708	0	0	0	0	0	0	0	0	0	0	0	0	0	0	0	0	0	0	0	0	0	0	0	0	0	0	0	5708	0	Eukaryota	TSAR	Alveolata	Ciliophora	Spirotrichea	Hypotrichia	Oxytrichidae	-	-	0.900487
47a1903afe8d143464dd44c422e41873	0	0	0	0	0	0	0	0	0	0	0	0	12	0	0	0	0	0	0	0	0	0	0	0	0	0	0	0	0	0	12	0	Eukaryota	TSAR	Alveolata	Ciliophora	Spirotrichea	Hypotrichia	Oxytrichidae	-	-	0.905261
217e0a4aa912df724adff94978bfd2a7	0	0	0	7	0	0	0	0	0	0	0	0	0	0	0	0	0	0	0	0	0	0	0	0	0	0	0	0	0	0	0	7	Eukaryota	TSAR	Alveolata	Ciliophora	Spirotrichea	Hypotrichia	Oxytrichidae	-	-	0.701949
b7c5f97d2a2d6dcff83b212d83b27487	0	0	0	0	0	0	0	0	0	0	0	0	0	69	0	0	0	0	0	0	0	0	0	0	0	0	0	0	0	0	0	69	Eukaryota	TSAR	Alveolata	Ciliophora	Oligohymenophorea	Peniculia	Parameciidae	Paramecium	-	1
84a0c038539a71adffabddfeaaffb0d8	0	0	0	0	0	0	0	0	0	0	0	9	0	0	0	0	0	0	0	0	0	0	0	0	0	0	0	0	0	0	0	9	Eukaryota	TSAR	Stramenopiles	Gyrista	Chrysophyceae	Paraphysomonadales	Paraphysomonadaceae	Paraphysomonas	Paraphysomonas_sp,	0.806487
99ba81c88f63f83daf290add3918d38b	0	0	0	20	0	0	0	0	0	0	0	0	0	0	0	0	0	0	0	0	0	15	0	0	0	0	0	0	24	0	24	35	Eukaryota	TSAR	Stramenopiles	Gyrista	Pelagophyceae	Pelagomonadales	Pelagomonadaceae	Pelagomonas	Pelagomonas_calceolata	0.99998
b9e05a5627b2fac79c4e4c155cdff7ef	255	0	0	0	0	0	0	0	0	0	0	0	0	0	0	0	0	0	0	0	0	0	0	0	0	0	0	0	0	0	255	0	Eukaryota	TSAR	Alveolata	Perkinsea	Perkinsida	Perkinsida_X	Perkinsida_XX	Perkinsida_XXX	Perkinsida_XXX_sp,	0.9995
96b19c09e31886fa262066d4ea1537f4	0	0	0	0	0	0	0	0	0	0	0	0	0	0	0	0	0	0	0	0	0	0	0	10	0	0	0	0	0	0	0	10	Eukaryota	TSAR	Stramenopiles	Gyrista	Peronosporomycetes	Peronosporomycetes_X	Peronosporales	Phytophthora	-	0.99241
a18894863a10f40d09dbcc568d2c1133	0	0	0	0	0	0	0	0	554	0	0	0	0	0	0	0	0	0	0	0	0	0	0	0	0	0	0	0	0	0	554	0	Eukaryota	TSAR	Stramenopiles	Gyrista	Peronosporomycetes	Peronosporomycetes_X	Peronosporomycetes_XX	Peronosporomycetes_XXX	Peronosporomycetes_XXX_sp,	0.970641
9cb8baa61bb804114f475080bd03b129	0	0	0	0	0	0	0	0	0	0	0	0	0	0	0	0	0	0	0	0	482	0	0	0	0	0	0	0	0	0	482	0	Eukaryota	TSAR	Alveolata	Dinoflagellata	Dinophyceae	Prorocentrales	Prorocentraceae	Prorocentrum	Prorocentrum_sp,	0.915169
80a656d01aea348da2ca4be7df34d6de	251	0	0	0	0	0	0	0	0	0	0	0	0	0	0	0	0	0	0	0	0	0	0	0	13	0	0	0	0	0	264	0	Eukaryota	TSAR	Alveolata	Dinoflagellata	Dinophyceae	Prorocentrales	Prorocentraceae	Prorocentrum	Prorocentrum_sp,	0.721487
54032a4dfdc08d69ed768ee5679c59cc	0	0	0	0	0	0	0	17	0	0	0	0	0	0	0	0	0	0	0	0	0	0	0	0	0	0	0	0	0	0	0	17	Eukaryota	TSAR	Alveolata	Dinoflagellata	Dinophyceae	Prorocentrales	Prorocentraceae	Prorocentrum	Prorocentrum_sp,	0.839178
85c62481db382475c497f42a17fff33a	0	0	0	0	0	0	0	0	0	0	0	0	0	0	0	0	0	0	0	0	0	2	0	0	0	3244	0	0	0	0	0	3246	Eukaryota	TSAR	Alveolata	Ciliophora	Oligohymenophorea	Scuticociliatia_1	Pseudocohnilembidae	Pseudocohnilembus	Pseudocohnilembus_persalinus	0.921189
78141cb05f26a53184477535427c3588	0	0	0	0	0	0	0	0	0	0	0	0	0	0	0	0	0	0	0	0	0	0	292	0	0	0	0	0	0	0	292	0	Eukaryota	Haptista	Centroplasthelida	Centroplasthelida_X	Pterocystida	Pterocystida_X	Pterocystida_XX	Pterocystida_XXX	Pterocystida_XXX_sp,	0.999988
5a9ae2cab30bc35dea78673c3c66c3ce	0	0	0	0	0	0	0	0	0	0	0	0	0	0	0	14	0	0	0	0	0	0	0	0	0	0	0	0	0	0	0	14	Eukaryota	TSAR	Rhizaria	Radiolaria	RAD-A	RAD-A_X	RAD-A_Xb	RAD-A_Xb_X	RAD-A_Xb_X_sp,	1
9a3d25dbe209a3957c65d5fc1282daa4	235	0	0	0	0	0	0	0	0	0	0	0	0	0	0	0	0	0	0	0	0	0	0	0	0	0	0	0	0	0	235	0	Eukaryota	TSAR	Rhizaria	Radiolaria	RAD-A	RAD-A_X	RAD-A_Xf	RAD-A_Xf_d	RAD-A_Xf_d_sp,	0.999677
7468b8d63b7f3568f7d6f0da57ac993b	113	0	0	0	0	0	0	0	0	0	0	0	0	0	0	0	0	0	0	0	0	0	0	0	0	0	0	0	0	0	113	0	Eukaryota	TSAR	Rhizaria	Radiolaria	RAD-A	RAD-A_X	RAD-A_Xf	RAD-A_Xf_d	RAD-A_Xf_d_sp,	0.999499
889b97bd9fc4638b6bf45c172018d766	0	0	0	0	0	0	0	0	0	0	0	0	0	0	0	0	0	0	391	0	0	0	0	0	0	0	0	0	0	0	391	0	Eukaryota	TSAR	Rhizaria	Radiolaria	RAD-B	RAD-B_X	RAD-B_X_Group-IVc	RAD-B_X_Group-IVc_X	RAD-B_X_Group-IVc_X_sp,	0.912532
762dab9668e6601f3289a3a7ab3cb148	0	0	0	0	0	0	0	0	0	0	0	0	0	0	0	0	0	0	0	0	0	13	0	15	0	0	0	0	0	0	0	28	Eukaryota	TSAR	Rhizaria	Radiolaria	RAD-B	RAD-B_X	RAD-B_X_Group-IVe	RAD-B_X_Group-IVe_X	RAD-B_X_Group-IVe_X_sp,	1
21f062446bc83e5cb1e7470538cb7119	0	0	0	0	0	0	0	0	0	0	0	0	0	0	719	0	0	0	0	0	0	0	0	0	0	0	0	0	0	0	719	0	Eukaryota	TSAR	Stramenopiles	Gyrista	Coscinodiscophyceae	Rhizosoleniales	Rhizosoleniaceae	Rhizosolenia	Rhizosolenia_imbricata	0.943421
0929e0009b92a11dc14eb4411afeb6cb	0	0	0	0	0	0	0	0	0	0	964	16	0	0	0	0	0	0	0	0	0	0	0	0	0	0	0	0	0	0	964	16	Eukaryota	TSAR	Rhizaria	Cercozoa	Filosa-Thecofilosea	Cryomonadida	Rhogostoma-lineage	Rhogostoma-lineage_X	Rhogostoma-lineage_X_sp,	0.854404
3c758df82f20eab60bb9821c621d05de	0	0	0	0	0	0	0	0	0	0	360	0	0	0	0	0	0	0	0	0	0	0	0	0	0	0	0	0	0	0	360	0	Eukaryota	TSAR	Rhizaria	Cercozoa	Filosa-Thecofilosea	Cryomonadida	Rhogostoma-lineage	-	-	1
b5f8f41b9febe24285212a13628b7746	0	0	0	0	0	0	0	19	0	0	0	0	0	0	0	0	0	0	0	0	0	0	0	0	0	0	0	0	0	0	0	19	Eukaryota	TSAR	Rhizaria	Cercozoa	Filosa-Sarcomonadea	Filosa-Sarcomonadea_X	Sainouridae	Cholamonas	Cholamonas_cyrtodiopsidis	1
70a4c76eb4ef5c56ad71a6f1ccd940d0	0	0	0	0	0	0	0	16	0	0	0	0	0	0	0	0	0	0	0	0	0	0	0	0	0	0	0	0	0	0	0	16	Eukaryota	TSAR	Rhizaria	Cercozoa	Filosa-Sarcomonadea	Filosa-Sarcomonadea_X	Sainouridae	Cholamonas	Cholamonas_cyrtodiopsidis	1
bd6e7db8a2ee3f65f4c094501ac7ad43	0	0	0	0	0	0	0	8	0	0	0	0	0	0	0	0	0	0	0	0	0	0	0	0	0	0	0	0	0	0	0	8	Eukaryota	TSAR	Rhizaria	Cercozoa	Filosa-Sarcomonadea	Filosa-Sarcomonadea_X	Sainouridae	Cholamonas	Cholamonas_cyrtodiopsidis	1
28d8bdfe0dc72823174954a4a2227e3f	0	0	0	0	0	4	0	0	0	0	0	0	0	0	0	0	0	0	0	0	0	0	0	0	0	0	0	0	0	0	0	4	Eukaryota	TSAR	Rhizaria	Cercozoa	Filosa-Sarcomonadea	Filosa-Sarcomonadea_X	Sainouridae	Cholamonas	Cholamonas_cyrtodiopsidis	1
de58a21f34df81e4d9da4d2147ce0de5	0	0	0	0	0	0	0	0	0	0	0	0	0	0	0	0	0	0	0	0	0	0	0	0	0	0	126	0	0	0	126	0	Eukaryota	TSAR	Rhizaria	Cercozoa	Filosa-Sarcomonadea	Glissomonadida	Sandonidae	Sandona	Sandona_sp,	0.874186
fcd1ea8ad9b21cba4475c829837f21da	0	0	0	15	0	0	0	0	0	0	0	0	0	0	0	0	0	0	0	0	0	0	0	0	0	0	0	0	0	0	0	15	Eukaryota	TSAR	Rhizaria	Cercozoa	Filosa-Sarcomonadea	Glissomonadida	Sandonidae	-	-	0.739807
9439314d5d3abbf3402d4b30b7cffc53	0	0	0	0	0	0	0	0	0	0	0	0	0	0	0	0	0	9	0	0	0	0	0	0	0	0	0	0	0	0	0	9	Eukaryota	TSAR	Rhizaria	Cercozoa	Filosa-Sarcomonadea	Glissomonadida	Sandonidae	Sandonidae_X	Sandonidae_X_sp,	0.780901
db2ae54617a41f25192910709e2d2196	0	0	0	0	0	0	0	0	0	0	0	0	0	0	0	0	0	0	0	0	0	0	0	9	0	0	0	0	0	0	0	9	Eukaryota	TSAR	Rhizaria	Cercozoa	Filosa-Sarcomonadea	Glissomonadida	Sandonidae	Sandonidae_X	Sandonidae_X_sp,	0.940164
999cd2187ab26920b543407979630131	0	0	0	0	0	0	0	0	0	0	0	0	0	0	0	0	0	0	0	0	0	0	0	0	0	0	0	0	2	0	2	0	Eukaryota	TSAR	Rhizaria	Cercozoa	Filosa-Sarcomonadea	Glissomonadida	Sandonidae	Neoheteromita	Neoheteromita_sp,	0.999454
8b4712cc9f4856009a09822c4c5912a6	0	0	0	0	0	0	0	0	0	0	0	0	0	0	0	0	0	0	0	0	0	0	0	0	0	0	7	0	0	98	7	98	Eukaryota	TSAR	Alveolata	Apicomplexa	Coccidiomorphea	Eimeriida	Sarcocystidae	-	-	1
7980bc5b3d616aecf70a8f2e592a4328	0	0	0	0	0	0	0	0	0	0	0	0	0	0	0	0	600	0	0	0	0	0	0	0	0	0	0	0	0	0	600	0	Eukaryota	Amoebozoa	Evosea	Evosea_X	Variosea	Fractovitellida	Schizoplasmodiidae	Ceratiomyxella	Ceratiomyxella_tahitiensis	0.776384
f7b1330854531b513213314538760203	0	0	0	0	0	0	0	0	0	0	1369	0	0	0	0	0	0	0	0	0	0	0	0	0	0	0	0	0	0	0	1369	0	Eukaryota	TSAR	Alveolata	Ciliophora	Oligohymenophorea	Peritrichia_2	Sessilida	Epistylis	Epistylis_sp,	0.720089
d37664f89de2fd6fe202c61c6fee45af	404	0	0	0	0	0	0	0	0	0	0	0	0	0	0	0	0	0	0	0	0	0	0	0	0	0	0	0	0	0	404	0	Eukaryota	TSAR	Alveolata	Ciliophora	Oligohymenophorea	Peritrichia_2	Sessilida	Epistylis	Epistylis_sp,	0.971738
d481fe4310a06ce54dbedaa4e6ceedbf	0	0	0	0	0	0	0	0	0	0	24	0	0	0	0	0	0	0	0	0	0	0	0	0	0	0	0	0	0	0	24	0	Eukaryota	TSAR	Alveolata	Ciliophora	Oligohymenophorea	Peritrichia_2	Sessilida	Epistylis	-	0.996673
5a5331e80ffc8ff6b435805f27eb0701	3	0	0	0	0	0	0	0	0	0	0	0	0	0	0	0	0	0	0	0	0	0	0	0	0	0	0	0	0	0	3	0	Eukaryota	TSAR	Alveolata	Ciliophora	Oligohymenophorea	Peritrichia_2	Sessilida	Epistylis	Epistylis_sp,	0.939171
d6173e582f9b3b466b6b929c4cf636c3	0	0	0	0	0	0	0	26	0	0	0	0	0	0	0	0	0	0	0	0	0	0	0	0	0	0	0	0	0	0	0	26	Eukaryota	TSAR	Rhizaria	Radiolaria	Polycystinea	Spumellaria	Spongobrachiidae	-	-	0.770587
4426a839005169250cb8c950797839fc	0	0	0	0	0	0	0	0	618	0	0	0	0	0	0	0	0	0	0	0	0	0	0	0	0	0	0	0	0	0	618	0	Eukaryota	TSAR	Rhizaria	Radiolaria	Polycystinea	Spumellaria	Spongosphaeridae	Spongosphaera	Spongosphaera_streptacantha	0.999207
8bc88489393a865a70c2ae789f273d99	0	0	0	0	0	0	0	0	0	0	0	0	0	0	0	0	0	0	0	0	563	0	0	0	0	0	0	0	0	0	563	0	Eukaryota	TSAR	Rhizaria	Radiolaria	Polycystinea	Spumellaria	Spongosphaeridae	Spongosphaera	Spongosphaera_streptacantha	0.992938
c593cea35048cecaab883d4193c4f46b	0	0	0	0	0	0	0	0	0	0	0	0	0	0	0	0	0	0	0	0	560	0	0	0	0	0	0	0	0	0	560	0	Eukaryota	TSAR	Rhizaria	Radiolaria	Polycystinea	Spumellaria	Spongosphaeridae	Spongosphaera	Spongosphaera_streptacantha	0.999984
1675fe215b80e67e872c523dfc52fba8	0	0	0	0	0	0	0	0	0	0	0	0	128	0	0	0	0	0	0	0	0	0	0	0	0	0	0	0	0	0	128	0	Eukaryota	TSAR	Rhizaria	Radiolaria	Polycystinea	Spumellaria	Spongosphaeridae	Spongosphaera	Spongosphaera_streptacantha	0.9999
d7c28af205453c05fa4afa87b3cfa65e	0	0	0	0	0	0	0	0	0	0	0	0	0	0	0	0	0	0	0	0	0	0	0	0	0	0	0	0	0	48	0	48	Eukaryota	TSAR	Rhizaria	Radiolaria	Polycystinea	Spumellaria	Spongosphaeridae	Spongosphaera	Spongosphaera_streptacantha	0.999967
ed6600209a0e6295dce682896cfe034c	0	0	0	0	0	0	33	0	0	0	0	0	0	0	0	0	0	0	0	0	0	0	0	0	0	0	0	0	0	0	33	0	Eukaryota	TSAR	Rhizaria	Radiolaria	Polycystinea	Spumellaria	Spongosphaeridae	Spongosphaera	Spongosphaera_streptacantha	0.999875
a5141997db233cbf6deecace02191f00	0	0	0	0	0	0	0	0	0	0	0	0	0	0	0	0	0	0	0	0	0	27	0	0	0	0	0	0	0	0	0	27	Eukaryota	TSAR	Rhizaria	Radiolaria	Polycystinea	Spumellaria	Spongosphaeridae	Spongosphaera	Spongosphaera_streptacantha	0.99896
57adcc8b9f3e9a82c9cc9b56361b66ad	0	0	0	0	0	0	0	0	0	0	0	0	0	0	0	0	23	0	0	0	0	0	0	0	0	0	0	0	0	0	23	0	Eukaryota	TSAR	Rhizaria	Radiolaria	Polycystinea	Spumellaria	Spongosphaeridae	Spongosphaera	Spongosphaera_streptacantha	0.996965
59a1846d202949751b3ff9921a5d8e74	0	0	0	0	0	0	0	0	0	4	0	0	0	0	0	0	0	0	0	0	0	0	0	0	0	0	0	0	0	0	0	4	Eukaryota	TSAR	Rhizaria	Radiolaria	Polycystinea	Spumellaria	Spongosphaeridae	Spongosphaera	Spongosphaera_streptacantha	0.999309
4b4c1a12dd2da3d6101cd3600d8b824d	0	0	0	0	0	0	0	14	0	0	0	0	0	0	0	0	0	0	0	0	0	0	0	0	0	0	0	0	0	0	0	14	Eukaryota	TSAR	Rhizaria	Radiolaria	Polycystinea	Spumellaria	Spumellaria_1	Spumellaria_1_X	Spumellaria_1_X_sp,	0.989327
3500ba2c9c00dc921be5d16bfc8c4753	0	0	0	0	0	0	0	0	0	0	0	0	0	0	0	0	0	0	3	0	0	0	0	0	0	0	0	0	0	0	3	0	Eukaryota	TSAR	Rhizaria	Radiolaria	Polycystinea	Spumellaria	Spumellaria_1	Spumellaria_1_X	Spumellaria_1_X_sp,	0.938812
1f724bb19235272c4542f445c2b921e8	0	0	0	37	0	0	0	0	0	0	0	0	0	0	0	0	0	0	0	0	0	0	0	0	0	0	0	0	0	0	0	37	Eukaryota	TSAR	Alveolata	Ciliophora	Spirotrichea	Oligotrichida	Strombidiidae	-	-	0.977921
c5ffc66b15459f2709fa625c42de4981	0	0	0	0	0	0	0	0	0	0	0	0	0	0	0	0	0	0	0	0	0	20	0	0	0	0	0	0	0	0	0	20	Eukaryota	TSAR	Alveolata	Ciliophora	Spirotrichea	Oligotrichida	Strombidiidae	-	-	0.907316
8d7becf04381d9d00dcbc787cc90e0cf	0	0	0	0	0	0	0	0	0	0	0	0	0	0	0	11	0	0	0	0	0	0	0	0	0	0	0	0	0	0	0	11	Eukaryota	TSAR	Alveolata	Ciliophora	Spirotrichea	Oligotrichida	Strombidiidae	Strombidiidae_X	Strombidiidae_X_sp,	0.99975
7774cb221ea628602b5331b44f009b03	0	0	0	0	0	0	0	0	0	0	0	0	0	0	0	0	0	11	0	0	0	0	0	0	0	0	0	0	0	0	0	11	Eukaryota	TSAR	Alveolata	Ciliophora	Spirotrichea	Oligotrichida	Strombidiidae	-	-	0.986908
588539fef309ccd236469de1bc5af1b3	0	0	0	0	0	0	0	0	0	0	0	0	0	0	0	9	0	0	0	0	0	0	0	0	0	0	0	0	0	0	0	9	Eukaryota	TSAR	Alveolata	Ciliophora	Spirotrichea	Oligotrichida	Strombidiidae	-	-	0.95961
f7442ac6c6acee3e8bf3b022098747e9	0	0	0	0	0	6	0	0	0	0	0	0	0	0	0	0	0	0	0	0	0	0	0	0	0	0	0	0	0	0	0	6	Eukaryota	TSAR	Alveolata	Ciliophora	Spirotrichea	Oligotrichida	Strombidiidae	-	-	0.929582
bf3424eea991242cecbc77df24e5a234	0	0	0	0	0	0	0	0	0	0	0	0	0	0	0	0	0	0	0	0	0	0	0	0	0	0	337	0	0	0	337	0	Eukaryota	TSAR	Alveolata	Dinoflagellata	Syndiniales	Syndiniales_X	Syndiniales_XX	Syndiniales_XXX	Syndiniales_XXX_sp,	0.992645
4c5ebd93c9e2188340d5ff6b0b8aa391	0	0	0	0	0	0	0	0	0	0	0	0	0	0	400	0	0	0	0	0	0	0	0	0	0	0	0	0	0	0	400	0	Eukaryota	TSAR	Rhizaria	Radiolaria	RAD-B	RAD-B_X	Taxopodida	Sticholonche	Sticholonche_sp,	1
6006e38b255b872b62cc1e5c071982e8	0	0	0	0	0	0	0	0	0	0	0	0	0	0	0	0	0	28	0	0	0	0	0	0	0	0	0	0	0	0	0	28	Eukaryota	TSAR	Alveolata	Ciliophora	Spirotrichea	Choreotrichida-Tintinnina	TIN_02	Tintinnopsis_02	-	0.910535
7bd1d642c55fbce0e14a63ed168e7ab1	0	0	0	0	0	0	0	0	0	0	0	0	0	0	0	0	0	0	0	0	0	0	0	0	26	0	0	0	0	0	26	0	Eukaryota	TSAR	Alveolata	Ciliophora	Spirotrichea	Choreotrichida-Tintinnina	TIN_05	Tintinnopsis_05	Tintinnopsis_uruguayensis	0.851629
df48b735cd9db3b97149ec4fc12ea5f7	0	0	0	0	0	0	121	0	0	0	0	0	0	0	0	0	0	0	0	0	0	0	0	0	0	0	0	0	0	0	121	0	Eukaryota	TSAR	Alveolata	Ciliophora	Spirotrichea	Oligotrichida	Tontoniidae	Pseudotontonia	Pseudotontonia_simplicidens	0.775099
cbbc0df0339d9175bccbd2a987d56887	0	0	0	0	0	0	0	0	0	0	0	0	0	0	0	0	0	0	0	0	0	0	0	0	0	0	0	0	0	42	0	42	Eukaryota	TSAR	Alveolata	Ciliophora	Spirotrichea	Oligotrichida	Tontoniidae	Pseudotontonia	Pseudotontonia_sp,	0.95546
5c7e0fe5d4df983c6431134a82237956	0	0	0	0	0	0	0	16	0	0	0	0	0	0	0	0	0	0	0	0	0	0	0	0	0	0	0	0	0	0	0	16	Eukaryota	TSAR	Alveolata	Ciliophora	Spirotrichea	Oligotrichida	Tontoniidae	Pseudotontonia	Pseudotontonia_sp,	0.919944
9afec7ebb9cbf93627fd342ae15e6d2d	0	0	0	0	0	0	0	11	0	0	0	0	0	0	0	0	0	0	0	0	0	0	0	0	0	0	0	0	0	0	0	11	Eukaryota	TSAR	Alveolata	Ciliophora	Spirotrichea	Oligotrichida	Tontoniidae	Pseudotontonia	-	0.995726
6b4a19720798cbe72113c42436b4d221	0	0	0	0	0	0	0	10	0	0	0	0	0	0	0	0	0	0	0	0	0	0	0	0	0	0	0	0	0	0	0	10	Eukaryota	TSAR	Alveolata	Ciliophora	Spirotrichea	Oligotrichida	Tontoniidae	Pseudotontonia	Pseudotontonia_sp,	0.708888
1ec57dbba9f08644c82c8993cc0be047	0	0	0	0	0	0	0	0	0	0	0	0	0	0	0	10	0	0	0	0	0	0	0	0	0	0	0	0	0	0	0	10	Eukaryota	TSAR	Alveolata	Ciliophora	Spirotrichea	Oligotrichida	Tontoniidae	Spirotontonia	Spirotontonia_sp,	0.999559
46e7629faa5a21266c7bb7e859ea8872	120	0	0	0	0	0	0	0	9393	0	0	0	0	0	0	0	0	0	0	0	0	0	0	0	0	0	0	0	0	0	9513	0	Eukaryota	Excavata	Metamonada	Parabasalia	Trichomonadea	Trichomonadida	Trichomonadidae	Tetratrichomonas	Tetratrichomonas_buttreyi	0.992297
31a2695162aaf1e0aefb64c32f081739	0	0	0	0	1124	511	4016	0	0	0	0	0	0	0	0	0	0	0	0	0	0	0	0	0	0	19	0	0	0	0	5140	530	Eukaryota	Excavata	Metamonada	Parabasalia	Trichomonadea	Trichomonadida	Trichomonadidae	Tetratrichomonas	Tetratrichomonas_buttreyi	0.97415
4e145652224c6b3f9a824d891bb5dab3	0	14	0	0	646	132	505	0	0	0	0	0	0	92	0	0	0	0	469	0	0	0	0	77	200	20	0	0	28	18	1848	353	Eukaryota	Excavata	Metamonada	Parabasalia	Trichomonadea	Trichomonadida	Trichomonadidae	Tetratrichomonas	Tetratrichomonas_buttreyi	0.991945
de856b37728412ec93020f721117c1ad	1746	0	0	0	0	0	0	0	0	0	0	0	0	0	0	0	0	0	0	0	0	0	0	0	0	0	0	0	0	0	1746	0	Eukaryota	Excavata	Metamonada	Parabasalia	Trichomonadea	Trichomonadida	Trichomonadidae	Tetratrichomonas	Tetratrichomonas_brumpti	0.989086
a8f762ad8acd1caf99c7f5c8977f5eaf	0	0	0	146	0	0	7	0	0	0	0	0	0	33	0	39	0	17	0	0	236	117	21	37	36	0	58	5	0	81	358	475	Eukaryota	Excavata	Metamonada	Parabasalia	Trichomonadea	Trichomonadida	Trichomonadidae	Tetratrichomonas	-	1
03fd1ee48006f9e50839830d393fc8d2	0	0	0	0	0	0	0	0	0	0	0	0	252	28	0	0	0	0	0	0	0	0	0	0	0	0	0	0	0	0	252	28	Eukaryota	Excavata	Metamonada	Parabasalia	Trichomonadea	Trichomonadida	Trichomonadidae	Tetratrichomonas	Tetratrichomonas_buttreyi	0.820395
221cf9f7584f842ce99c733a6018e6b3	0	0	0	9	0	27	0	0	0	0	0	47	0	0	0	0	0	19	0	0	0	0	0	0	0	0	0	0	17	0	17	102	Eukaryota	Excavata	Metamonada	Parabasalia	Trichomonadea	Trichomonadida	Trichomonadidae	Tetratrichomonas	-	1
22510510ec9f0fdb7cba5576765fd200	0	0	0	0	0	11	0	0	0	0	0	0	0	0	0	0	0	0	0	0	0	0	0	0	0	18	0	0	16	0	16	29	Eukaryota	Excavata	Metamonada	Parabasalia	Trichomonadea	Trichomonadida	Trichomonadidae	Tetratrichomonas	Tetratrichomonas_sp,	0.813355
a062ee5025b46d23a25d106be338c75a	0	0	0	0	0	0	0	0	0	0	45	0	0	0	0	0	0	0	0	0	0	0	0	0	0	0	0	0	0	0	45	0	Eukaryota	Excavata	Metamonada	Parabasalia	Trichomonadea	Trichomonadida	Trichomonadidae	Tetratrichomonas	Tetratrichomonas_brumpti	0.992145
f6414e9a9fdae3e0a0bd10727f60fc86	0	0	0	0	0	0	0	0	0	0	0	0	32	0	0	0	0	0	0	0	0	0	0	0	0	0	0	0	0	0	32	0	Eukaryota	Excavata	Metamonada	Parabasalia	Trichomonadea	Trichomonadida	Trichomonadidae	Tetratrichomonas	Tetratrichomonas_sp,	0.985364
9b1557cd0e36c6a5775422cfb2fcf08d	0	0	0	23	0	0	0	0	0	0	0	0	0	0	0	0	0	0	0	0	0	0	0	0	0	0	0	0	0	0	0	23	Eukaryota	Excavata	Metamonada	Parabasalia	Trichomonadea	Trichomonadida	Trichomonadidae	Tetratrichomonas	Tetratrichomonas_sp,	0.922982
ffc863ef1dcc36f4d8203e40b1c3b37a	0	0	0	0	0	0	0	0	0	0	0	0	0	0	0	0	0	0	0	0	0	0	0	0	0	0	0	0	10	0	10	0	Eukaryota	Excavata	Metamonada	Parabasalia	Trichomonadea	Trichomonadida	Trichomonadidae	Tetratrichomonas	Tetratrichomonas_buttreyi	0.97192
2517934e81df594555e3ad1c42c44ec3	0	0	0	0	0	0	3	0	0	0	0	0	0	0	0	0	0	0	0	0	0	0	0	0	0	0	0	0	0	0	3	0	Eukaryota	Excavata	Metamonada	Parabasalia	Trichomonadea	Trichomonadida	Trichomonadidae	Tetratrichomonas	-	0.994477
b30eb224133882be942f158315359a10	0	0	0	0	0	0	0	0	2	0	0	0	0	0	0	0	0	0	0	0	0	0	0	0	0	0	0	0	0	0	2	0	Eukaryota	Excavata	Metamonada	Parabasalia	Trichomonadea	Trichomonadida	Trichomonadidae	Tetratrichomonas	Tetratrichomonas_buttreyi	0.995021
259350c3e47bc93e3ca6fe6a689f5ea4	0	0	0	0	0	0	0	0	0	0	0	0	0	0	0	0	0	0	0	0	0	0	0	0	0	0	127	0	0	0	127	0	Eukaryota	TSAR	Rhizaria	Cercozoa	Filosa-Imbricatea	Euglyphida	Trinematidae	Trinematidae_X	Trinematidae_X_sp,	0.977133
17af8b3f785dde47311f1e0179affc60	0	0	0	0	0	0	0	9	0	0	0	0	0	0	0	0	0	0	0	0	0	0	0	0	0	0	0	0	0	0	0	9	Eukaryota	Amoebozoa	Evosea	Evosea_X	Variosea	Variosea_X	Variosea_XX	Variosea_XXX	Variosea_XXX_sp,	1
dd0a6ba73980b6683ca27174f97c721f	0	0	0	27	0	0	0	0	0	0	0	0	0	0	0	0	0	0	0	0	0	0	0	0	0	0	0	0	0	0	0	27	Eukaryota	Amoebozoa	Tubulinea	Tubulinea_X	Elardia	Euamoebida	Vermamoebidae	-	-	1
62c48c8799526aebb9313025fca81f18	0	0	0	0	595	0	0	0	0	0	0	0	0	0	0	0	0	0	0	0	0	0	0	0	0	0	0	0	0	0	595	0	Eukaryota	TSAR	Alveolata	Dinoflagellata	Dinophyceae	Gymnodiniales	Warnowiaceae	Warnowia	Warnowia_sp,	0.820735
e8953b7f17bda9514e44a8e51b809e27	0	0	0	0	0	0	0	0	0	0	0	0	0	0	0	0	0	0	0	0	0	13	0	0	0	0	0	0	0	0	0	13	Eukaryota	TSAR	Alveolata	Dinoflagellata	Dinophyceae	Gymnodiniales	Warnowiaceae	Warnowia	Warnowia_sp,	0.977812
